# Supplementary material for: Prevalence and risk factors of childhood diarrhea among wastewater irrigating urban farming households in Addis Ababa
Source: PLoS One. 2023 Nov 8;18(11):e0288425. doi: 10.1371/journal.pone.0288425 (PMC10631672; doi:10.1371/journal.pone.0288425)
Supplement: S1 Data — (XLSX) [file pone.0288425.s001.xlsx]

## Sheet: Sheet2
id	childdirr	typetoilt	watravalabl	soap	toletdista	hwoftenclean	sharetoilet	altrtoiletforfamil	youngchiltoilt	wherdisposbabyfeces	defciateurinatoutside	id	Distance	whoworks	handcontaminwizsoilwater	washwzirrgwatr	tuchinfacewzhand	clozcontaminirrig	walkinzwater	protectivwear	watertreatatfarm	change cloz	id	handwash	bath	bazaftrwork	hwoftenwashcloz	hwlongwrkingtimcloth	washhandafterworkwzsoap	wheredouwash	handdetergent	alwyswash2hands	hwmanytimeschildrenwash	onsitewashafterwrk	alwys wash wz soap	wash feet everyday after wrk	wash boots after wrk	puton wrk clozs at home	id	tap wat freq	collec freq/day	colle container siz	storage cover	hw long stored	storage clos to dustbin	hwoftenrefill	drawfmstora	washcoop	hwoftencleancont
laf1	0	2	0	0	1	2	0	1	1	4	1	laf1	2	1	1	1	1	4	4	3	0	1	laf1	1	0	0	2	1	1	3	1	1	2	1	1	1	0	0	laf1	2	1	3	1	2	0	3	2	1	1
laf2	0	2	0	0	1	1	0	3	4	1	0	laf2	1	1	1	1	1	4	4	1	0	1	laf2	1	0	0	2	1	1	3	1	1	2	1	1	1	0	0	laf2	2	1	3	1	2	0	3	2	1	1
laf3	0	2	0	0	1	2	0	1	1	4	0	laf3	1	1	1	1	1	4	4	1	0	1	laf3	1	0	0	2	1	1	2	1	1	2	1	1	1	0	0	laf3	3	1	4	1	2	0	3	2	1	1
laf4	1	2	1	0	1	2	0	1	1	4	1	laf4	2	1	1	1	1	4	4	1	0	1	laf4	1	0	0	2	3	1	3	1	1	1	1	1	1	0	0	laf4	5	1	4	1	2	0	3	2	1	1
laf5	0	2	0	0	1	2	1	1	1	4	1	laf5	1	1	1	0	0	4	2	1	0	1	laf5	1	0	0	2	1	1	2	1	1	2	1	1	1	0	0	laf5	1	0	5	1	2	0	3	2	1	1
laf6	0	3	0	0	1	3	1	3	4	4	1	laf6	1	1	0	1	1	3	4	0	1	0	laf6	0	0	0	2	3	0	3	1	1	1	0	0	0	0	1	laf6	2	2	4	0	3	1	3	2	0	5
laf7	1	2	0	1	1	3	1	3	4	4	1	laf7	1	1	1	1	1	4	4	0	1	0	laf7	0	0	0	3	1	0	1	1	0	0	0	0	0	0	1	laf7	2	1	3	0	4	1	3	3	0	4
laf8	0	2	0	0	1	1	1	1	1	0	0	laf8	1	1	1	1	1	4	4	1	0	1	laf8	1	0	0	2	3	1	3	1	1	2	1	1	1	0	0	laf8	2	1	4	1	2	0	3	2	1	1
laf9	0	2	0	0	1	2	1	3	4	3	1	laf9	1	1	1	1	1	4	4	1	0	1	laf9	1	0	0	2	1	1	3	1	1	2	1	1	1	0	0	laf9	2	1	4	1	2	0	3	2	1	1
laf10	0	2	0	0	1	2	0	3	4	4	1	laf10	1	1	1	1	1	4	4	1	0	1	laf10	1	0	0	1	1	0	2	1	1	2	1	1	1	0	0	laf10	2	1	4	1	2	0	3	2	1	1
laf11	0	2	0	0	1	1	1	0	0	2	0	laf11	2	1	1	1	1	1	1	1	0	1	laf11	1	0	0	2	1	1	3	1	1	3	1	1	1	0	0	laf11	2	1	4	1	2	0	3	3	1	1
laf12	1	2	0	0	1	2	1	1	1	0	1	laf12	1	1	1	1	1	3	3	1	1	1	laf12	1	0	0	2	3	1	2	1	1	2	1	1	1	0	0	laf12	2	3	4	0	2	0	3	3	1	1
laf13	0	2	0	0	1	2	1	1	1	1	1	laf13	2	1	1	0	1	1	1	3	0	1	laf13	1	0	1	2	1	1	2	1	1	2	1	1	1	0	0	laf13	1	1	4	1	1	0	2	3	1	1
laf14	0	2	0	0	1	0	1	1	4	3	1	laf14	1	1	1	1	1	4	4	1	0	1	laf14	1	0	1	2	1	1	2	1	1	1	1	1	0	0	1	laf14	2	1	4	0	1	0	3	3	1	1
laf15	0	2	0	0	1	3	1	1	1	0	0	laf15	2	1	0	0	1	4	4	1	0	1	laf15	1	0	1	2	1	1	3	1	1	2	1	1	0	0	0	laf15	2	1	4	0	1	0	3	1	1	1
laf16	1	2	0	0	1	1	1	3	1	0	1	laf16	2	1	1	1	1	1	1	1	0	1	laf16	1	0	0	2	1	1	1	1	1	1	0	1	1	1	0	laf16	2	2	4	1	2	1	3	3	1	2
laf17	0	2	1	1	2	1	0	1	1	0	1	laf17	2	1	0	0	1	2	2	3	0	1	laf17	1	0	1	2	1	1	1	1	1	1	1	1	0	0	0	laf17	2	2	4	1	1	0	2	3	0	1
laf18	0	1	0	0	2	0	0	1	1	2	1	laf18	3	1	1	1	1	4	4	1	0	1	laf18	1	0	0	2	3	1	3	1	1	1	1	1	1	1	1	laf18	2	3	3	1	4	0	3	3	0	1
laf19	0	2	1	1	2	2	0	1	1	0	0	laf19	1	1	1	0	1	1	1	3	0	1	laf19	1	0	0	2	1	1	2	1	1	2	1	1	1	1	1	laf19	2	3	4	1	2	1	3	3	1	1
laf20	1	2	0	0	1	2	0	3	4	4	1	laf20	1	1	1	1	1	4	4	1	0	1	laf20	1	0	1	2	1	1	2	1	1	1	1	1	1	0	0	laf20	2	1	4	1	2	0	3	3	0	1
gof2/1	0	3	1	0	1	3	0	4	1	3	0	gof2/1	1	1	1	1	1	4	4	1	0	1	gof2/1	1	1	0	2	3	1	2	2	1	4	1	0	1	0	0	gof2/1	x	2	3	1	2	0	3	3	0	1
gof2/2	0	3	0	0	1	2	1	4	1	3	0	gof2/2	1	1	1	1	1	4	4	6	0	1	gof2/2	1	1	0	2	3	1	3	2	1	3	1	1	1	0	0	gof2/2	7	2	4	1	1	0	2	3	1	7
gof2/3	0	1	1	1	1	3	1	4	1	4	1	gof2/3	1	1	0	1	1	2	4	0	1	0	gof2/3	0	1	0	3	2	0	3	2	1	3	0	1	1	0	0	gof2/3	7	2	3	0	3	1	2	3	0	5
ker1	0	1	1	0	1	3	1	3	4	4	1	ker1	1	1	1	1	1	3	4	0	0	0	ker1	0	1	0	3	2	0	3	2	1	3	0	0	0	0	1	ker1	3	1	3	0	3	1	4	1	0	4
ker2	1	3	0	0	1	2	0	3	4	3	0	ker2	2	1	1	1	1	4	4	1	0	1	ker2	1	1	1	2	2	1	3	2	1	3	1	1	1	0	0	ker2	4	1	3	1	2	0	2	1	1	1
ker3	0	3	0	0	1	3	1	3	4	3	1	ker3	2	1	1	1	1	4	4	1	0	1	ker3	1	1	0	2	1	1	3	2	1	1	1	1	1	0	0	ker3	3	1	2	1	2	0	2	1	1	2
ker4	0	3	0	0	2	3	0	3	4	3	1	ker4	1	1	1	1	1	4	4	1	0	1	ker4	1	1	0	1	3	1	3	2	1	3	1	1	1	0	0	ker4	3	1	3	1	2	0	4	1	1	2
ker5	1	3	0	0	1	2	1	3	4	3	0	ker5	2	1	1	1	1	4	4	1	0	1	ker5	1	1	0	2	3	1	3	2	1	3	1	1	1	0	0	ker5	3	1	4	1	2	0	2	3	0	1
ker6	0	3	0	0	1	3	0	3	4	3	0	ker6	1	1	1	1	1	4	4	3	0	0	ker6	1	1	0	3	3	1	3	2	1	3	1	1	1	0	0	ker6	3	1	4	1	2	0	3	3	0	3
ker7	0	3	0	0	1	2	1	3	4	3	0	ker7	1	1	1	1	1	2	2	1	0	1	ker7	1	1	0	2	2	1	3	2	1	3	1	1	1	0	0	ker7	3	1	3	1	2	0	2	3	0	1
ker8	1	3	0	0	1	2	0	3	4	3	0	ker8	2	1	1	0	0	4	4	1	0	1	ker8	1	1	0	2	2	1	3	2	1	3	1	1	1	0	0	ker8	3	1	2	1	2	0	2	3	0	2
ker9	0	3	0	0	1	1	0	3	4	3	1	ker9	1	1	1	0	0	4	4	1	0	1	ker9	1	1	0	2	2	1	3	2	1	1	1	1	1	0	0	ker9	3	1	3	1	2	0	2	3	0	1
ker10	0	1	0	0	1	3	1	3	4	4	0	ker10	2	1	1	1	1	4	4	0	0	0	ker10	0	1	0	2	3	0	3	2	1	1	0	0	0	0	1	ker10	3	3	3	0	3	1	3	3	0	2
ker11	0	3	1	1	1	2	0	4	1	3	0	ker11	2	1	1	1	0	3	3	1	0	1	ker11	1	1	0	2	2	1	2	2	1	1	0	0	1	0	1	ker11	3	2	3	1	2	0	3	1	1	2
ker12	0	3	0	0	2	2	1	4	1	3	1	ker12	2	1	1	0	0	4	4	1	0	1	ker12	1	1	1	2	2	0	0	2	1	1	0	0	1	0	1	ker12	3	1	3	1	2	0	3	3	0	1
ker13	1	3	0	0	1	2	0	4	1	3	0	ker13	2	1	1	0	1	1	1	3	0	1	ker13	1	1	0	2	2	0	0	2	1	1	1	1	1	0	1	ker13	3	1	3	1	2	0	3	1	1	2
ker14	0	3	1	1	1	1	1	4	4	3	1	ker14	2	1	1	0	1	3	3	1	0	1	ker14	1	1	0	2	2	1	3	2	1	1	1	0	1	0	1	ker14	3	2	3	1	2	0	3	3	1	1
ker15	0	3	0	0	2	1	1	3	4	3	1	ker15	2	1	1	0	1	4	4	1	0	1	ker15	1	1	0	2	2	1	2	2	1	1	1	1	1	0	1	ker15	3	2	3	1	2	0	3	1	1	1
ker16	1	3	0	0	1	3	0	3	4	3	0	ker16	2	1	1	0	1	4	4	1	0	1	ker16	1	1	0	2	2	1	2	2	1	1	1	1	1	0	1	ker16	3	1	3	1	2	0	3	3	1	1
ker17	0	3	0	0	1	3	0	3	4	3	0	ker17	2	1	1	0	1	4	4	1	0	1	ker17	1	1	0	2	2	1	3	2	1	1	1	1	1	0	1	ker17	3	1	3	1	2	0	3	3	1	1
bsr1	0	3	0	0	1	2	1	3	4	3	1	bsr1	2	1	1	1	1	4	4	1	0	1	bsr1	1	1	1	2	2	0	0	2	1	4	1	1	1	0	0	bsr1	4	1	3	1	2	0	3	1	1	2
bsr2	1	3	0	0	1	2	1	4	1	3	1	bsr2	2	1	1	1	0	4	4	1	0	1	bsr2	1	1	0	2	3	0	0	2	1	3	1	1	1	0	0	bsr2	1	1	3	1	2	0	2	1	1	2
bsr3	0	3	0	0	1	3	0	4	1	3	0	bsr3	2	1	1	1	0	4	4	1	0	1	bsr3	1	1	0	2	1	0	0	2	1	3	1	1	1	0	0	bsr3	1	2	3	1	6	0	2	1	1	2
bsr4	0	3	1	1	1	3	1	3	4	3	1	bsr4	2	1	1	1	1	4	4	4	0	1	bsr4	1	1	1	2	2	1	3	2	1	3	1	1	1	0	0	bsr4	3	1	3	1	6	0	2	3	0	1
bsr5	0	3	0	0	1	3	1	4	1	3	1	bsr5	1	1	1	1	1	4	4	4	0	1	bsr5	1	1	0	2	1	0	0	2	1	1	1	1	1	1	0	bsr5	3	1	3	1	6	0	2	1	1	2
bsr6	0	3	0	0	1	3	1	3	4	3	1	bsr6	2	1	1	1	1	4	4	1	0	1	bsr6	1	1	1	2	2	1	3	2	1	1	0	0	1	1	1	bsr6	3	1	4	1	6	0	2	1	1	2
bsr7	0	3	0	0	1	3	0	3	4	4	1	bsr7	1	1	1	1	1	4	4	0	0	0	bsr7	0	1	0	2	2	0	3	2	1	0	0	1	1	0	0	bsr7	4	1	3	0	3	1	2	3	0	2
bsr8	0	3	0	0	1	3	0	4	1	4	1	bsr8	1	1	0	1	1	4	4	0	0	0	bsr8	0	1	0	3	3	0	3	2	1	0	0	0	0	1	1	bsr8	3	2	2	1	6	1	2	2	0	5
bsr9	1	3	0	0	1	3	1	4	1	3	0	bsr9	2	1	1	1	1	4	4	3	0	1	bsr9	1	1	0	2	2	1	3	2	1	1	1	1	1	1	1	bsr9	3	1	3	1	6	0	2	1	1	1
bsr10	0	3	0	0	1	3	0	4	1	3	1	bsr10	2	1	1	1	1	4	4	4	0	1	bsr10	1	1	1	2	2	0	0	2	1	1	1	1	1	0	0	bsr10	3	1	4	1	6	0	2	1	1	1
bsr11	0	3	0	0	1	3	0	3	1	3	1	bsr11	2	1	1	1	1	4	4	4	0	1	bsr11	1	1	0	2	3	0	0	2	1	3	1	1	1	0	0	bsr11	4	1	4	1	3	0	2	1	1	1
bsr12	1	3	0	0	1	3	1	4	1	3	1	bsr12	1	1	1	1	1	4	4	1	0	1	bsr12	1	1	1	2	2	1	3	2	1	1	1	1	1	0	0	bsr12	3	2	4	1	6	0	2	1	1	1
bsr13	0	3	0	0	2	3	1	3	4	3	1	bsr13	2	1	1	0	1	4	4	1	0	1	bsr13	1	1	1	2	1	0	0	2	1	3	1	1	1	0	0	bsr13	3	1	3	1	6	0	2	3	0	1
bsr14	0	3	1	1	1	3	1	3	4	3	1	bsr14	2	1	1	1	1	4	4	1	0	1	bsr14	1	1	1	3	2	1	3	2	1	4	1	1	1	0	1	bsr14	3	1	3	1	6	0	2	4	0	1
bsr15	0	3	0	0	1	3	1	4	1	3	1	bsr15	1	1	1	1	1	4	4	1	0	1	bsr15	1	1	0	2	2	1	3	2	1	1	1	1	1	0	0	bsr15	3	1	3	1	6	0	1	1	1	1
bsr16	1	3	0	0	1	3	1	3	4	4	1	bsr16	2	1	1	1	1	4	4	1	0	0	bsr16	1	1	0	2	2	0	3	2	1	0	0	0	0	0	1	bsr16	3	1	3	0	6	0	2	3	0	4
bsr17	0	3	0	0	1	3	1	3	4	3	1	bsr17	2	1	1	1	1	4	4	1	0	1	bsr17	1	1	0	2	1	1	2	2	1	1	1	1	1	0	0	bsr17	3	2	3	1	6	0	2	1	1	2
bsr18	0	3	0	0	1	2	0	3	4	3	1	bsr18	2	1	1	0	1	4	3	3	0	1	bsr18	1	1	0	3	1	1	2	2	1	3	1	1	1	0	0	bsr18	4	3	4	1	3	0	2	3	0	1
sar1	1	3	0	0	1	3	1	3	4	4	1	sar1	1	1	1	1	1	4	4	0	0	0	sar1	1	1	0	3	2	0	3	2	1	1	1	1	0	0	1	sar1	3	3	4	1	4	0	2	3	0	5
sar2	0	3	0	0	1	2	1	3	5	3	1	sar2	1	1	1	0	0	4	4	1	0	1	sar2	1	1	1	2	1	1	2	2	1	3	1	1	0	1	1	sar2	2	3	4	1	4	0	2	3	0	1
sar3	1	3	0	0	2	0	1	3	5	3	1	sar3	1	1	1	1	1	4	4	1	0	1	sar3	1	1	0	3	3	1	2	2	1	4	1	1	0	0	1	sar3	1	2	3	1	1	0	4	1	1	5
sar4	0	3	0	0	1	2	0	4	1	3	1	sar4	2	1	1	1	1	3	3	1	0	1	sar4	1	1	0	2	3	1	2	2	1	1	1	1	1	0	0	sar4	3	2	3	1	1	0	4	3	1	2
sar5	0	3	0	0	1	2	0	3	4	3	1	sar5	1	1	1	1	1	2	2	1	0	0	sar5	1	1	0	1	3	1	2	2	1	1	1	1	1	0	0	sar5	1	2	3	1	3	0	4	3	1	2
sar6	0	2	0	0	1	3	1	3	4	4	1	sar6	1	1	1	1	1	3	4	0	0	0	sar6	0	1	0	1	2	0	3	2	1	0	0	0	0	0	1	sar6	3	2	3	1	4	0	2	3	0	5
sar7	1	3	0	0	1	2	0	4	1	3	1	sar7	1	1	1	1	1	4	4	1	0	1	sar7	1	1	0	2	3	1	2	2	1	3	0	0	1	0	1	sar7	1	3	3	1	5	0	4	3	1	2
sar8	0	3	0	0	1	2	0	3	4	3	1	sar8	3	1	1	1	1	4	4	1	0	1	sar8	1	1	0	2	3	1	3	2	1	1	1	1	1	0	1	sar8	2	3	4	1	1	0	4	4	0	2
sar9	0	3	1	0	1	3	1	3	4	4	1	sar9		1	0	1	1	4	4	0	0	0	sar9	0	1	0	2	3	0	3	2	1	3	1	1	0	0	0	sar9	1	2	3	1	4	1	4	2	0	5
sar10	0	3	0	0	1	2	1	4	1	3	1	sar10	2	1	1	1	1	4	4	1	0	1	sar10	1	1	0	2	3	1	3	2	1	3	1	1	1	0	0	sar10	1	3	3	1	1	0	4	2	1	2
sar11	0	3	0	0	1	2	1	3	4	3	1	sar11	1	1	1	1	1	4	4	2	0	1	sar11	1	0	0	2	3	1	3	2	1	1	1	1	1	0	0	sar11	1	3	4	1	1	0	4	3	1	2
sar12	1	1	0	0	1	3	1	3	5	4	1	sar12	2	1	1	1	1	3	4	1	0	1	sar12	1	1	0	1	3	0	3	2	0	0	0	0	0	0	1	sar12	1	2	2	0	5	1	4	3	0	5
sar13	0	3	0	0	1	2	1	4	1	3	1	sar13	3	1	1	1	1	4	4	1	0	1	sar13	1	1	1	2	3	1	2	2	1	1	1	1	1	0	0	sar13	1	2	3	1	1	0	4	3	1	2
sar14	1	3	1	1	1	0	0	4	1	3	1	sar14	1	1	1	1	1	3	2	1	0	0	sar14	1	0	1	2	1	1	2	2	1	1	1	1	1	0	0	sar14	1	2	4	1	1	0	4	3	1	2
sar15	0	3	0	0	1	2	0	4	1	1	1	sar15	2	1	1	1	1	3	2	1	0	0	sar15	1	1	0	2	1	1	3	2	1	1	1	1	1	0	0	sar15	1	2	4	1	1	0	4	2	2	5
sar16	0	3	0	0	1	2	0	3	4	3	1	sar16	1	1	1	1	1	4	4	2	0	0	sar16	1	1	1	1	1	1	2	2	1	1	1	1	1	0	0	sar16	1	3	3	1	1	0	4	3	0	2
sar17		3	0	0	1	0	0	3	5	3	1	sar17	3	1	1	1	1	4	4	2	0	0	sar17	1	1	1	2	1	1	3	2	1	1	1	1	1	0	0	sar17	1	2	2	1	1	0	4	3	1	3
sar18	0	3	0	0	2	3	1	3	4	3	1	sar18	2	1	1	1	1	4	4	2	0	0	sar18	1	1	1	2	1	1	3	2	1	1	1	1	1	0	0	sar18	1	3	3	1	1	0	4	2	1	2
sar19	0	3	0	0	1	0	0	3	1	3	1	sar19	1	1	1	1	1	4	4	2	0	0	sar19	1	1	0	2	1	1	3	2	1	1	1	1	1	0	0	sar19	1	2	4	1	1	0	4	3	0	3
sar20	1	2	0	0	1	3	1	4	1	3	1	sar20	1	1	1	1	1	4	4	0	0	0	sar20	1	1	0	3	1	0	3	2	1	1	1	1	0	0	0	sar20	1	2	4	0	5	1	4	3	0	5
pc1	0	3	0	0	1	0	0	4	1	3	1	pc1	2	1	1	1	1	3	3	1	0	1	pc1	1	1	0	2	3	1	3	2	1	1	1	1	1	0	1	pc1	1	2	3	1	1	0	4	3	1	2
pc2	0	3	0	0	1	3	1	4	1	3	1	pc2	3	1	1	1	1	4	4	1	0	1	pc2	1	1	1	3	2	1	2	2	1	3	1	1	1	0	1	pc2	1	2	3	1	1	0	4	3	0	5
pc3	0	3	0	0	1	2	1	4	1	3	0	pc3	3	1	1	1	1	3	3	1	0	1	pc3	1	1	0	3	2	1	3	2	1	4	1	1	1	0	1	pc3	1	2	3	1	1	0	4	2	0	4
pc4	0	3	0	0	2	2	1	4	1	3	1	pc4	3	1	1	1	1	4	4	1	0	1	pc4	1	1	0	2	2	1	2	2	0	4	0	0	1	0	0	pc4	1	2	2	1	1	0	4	2	0	2
pc5	1	3	0	0	1	2	1	4	1	3	1	pc5	2	1	1	1	1	4	4	1	0	1	pc5	1	1	0	2	2	1	3	2	1	1	1	1	1	0	0	pc5	1	2	3	1	1	0	4	2	0	5
pc6	0	3	0	0	2	1	0	3	5	3	1	pc6	3	1	1	1	1	3	3	1	0	1	pc6	1	1	0	3	2	1	2	2	1	4	1	1	1	1	0	pc6	1	2	4	1	1	0	4	1	1	3
pc7	0	3	0	0	2	2	1	4	1	3	1	pc7	3	1	1	1	1	4	4	1	0	1	pc7	1	1	0	2	1	1	3	2	1	4	1	1	1	0	1	pc7	1	3	3	1	1	0	4	1	1	5
pc8	1	3	0	0	2	1	0	3	5	3	1	pc8	3	1	1	1	1	1	1	1	0	1	pc8	1	1	0	2	2	1	3	2	1	4	1	1	1	0	1	pc8	1	2	2	1	1	0	4	1	1	5
pc9	0	3	0	0	1	2	1	4	1	3	0	pc9	3	1	1	1	1	4	4	1	0	0	pc9	1	1	0	2	2	1	3	2	1	1	1	1	1	0	0	pc9	1	2	2	1	1	0	4	1	1	5
pc10	0	3	0	0	1	1	0	3	5	3	1	pc10	3	1	1	1	0	3	3	1	0	0	pc10	1	1	0	2	2	1	3	2	1	4	1	1	1	0	1	pc10	1	2	2	1	1	0	4	2	0	5
pc11	0	3	0	0	1	3	1	5	5	4	1	pc11	1	1	0	1	1	4	4	0	0	0	pc11	0	0	0	3	2	0	3	1	1	0	0	0	0	0	1	pc11	1	2	3	0	4	1	4	3	0	3
pc12	0	3	0	0	1	2	0	4	1	3	1	pc12	2	1	1	1	1	2	2	1	0	1	pc12	1	1	0	2	2	1	3	1	1	4	0	0	1	0	0	pc12	1	2	2	1	1	0	4	3	0	2
pc13	1	3	0	0	1	3	0	4	1	3	1	pc13	3	1	1	1	1	3	3	1	0	1	pc13	1	1	0	2	2	1	3	1	1	3	1	1	1	0	0	pc13	1	2	2	1	1	0	4	1	1	5
pc14	0	3	0	0	1	2	0	5	5	3	0	pc14	1	1	1	1	1	3	3	1	0	1	pc14	1	1	0	2	2	1	3	1	1	1	1	1	1	0	0	pc14	1	2	2	1	1	0	4	3	1	5
pc15	0	3	0	0	1	2	1	4	1	3	0	pc15	3	1	1	1	1	3	3	1	0	1	pc15	1	1	0	2	2	1	3	1	1	1	1	1	1	0	0	pc15	1	2	3	1	1	0	4	1	1	1
pc16	0	3	0	0	1	2	0	4	1	3	1	pc16	2	1	1	1	1	4	4	1	0	1	pc16	1	1	0	3	2	1	3	1	1	4	1	1	1	0	0	pc16	1	2	3	1	1	0	4	3	0	2
pc17	1	3	1	1	1	2	1	5	5	3	1	pc17	1	1	1	1	1	4	4	1	0	1	pc17	1	1	1	2	1	1	3	2	0	4	1	1	1	0	1	pc17	1	2	2	1	1	0	4	2	0	5
pc18	0	3	0	0	1	3	1	5	5	3	1	pc18	3	1	1	1	1	4	4	1	0	1	pc18	1	1	1	2	3	1	3	2	1	3	1	1	1	0	0	pc18	1	3	2	1	1	0	4	2	1	5
pc19	1	3	0	0	1	3	1	5	5	3	1	pc19	2	1	1	1	1	4	4	1	0	1	pc19	1	1	1	2	3	1	3	2	1	3	1	1	1	0	0	pc19	1	3	2	1	1	0	4	2	1	5
pc20	0	3	0	0	1	3	1	5	5	3	1	pc20	1	1	1	1	1	4	4	1	0	1	pc20	1	1	1	2	3	1	3	2	1	3	1	1	1	0	0	pc20	1	3	2	1	1	0	4	2	1	5
pc21	0	3	0	0	1	2	1	4	1	3	1	pc21	2	1	1	1	1	4	4	1	0	1	pc21	1	1	1	1	3	1	3	2	1	4	1	1	1	0	0	pc21	1	2	2	1	1	0	4	1	0	5
pc22	1	3	0	0	1	2	0	4	1	3	1	pc22	2	1	1	1	1	4	4	1	0	1	pc22	1	1	0	2	3	1	2	2	1	4	1	1	1	0	0	pc22	1	2	3	1	1	0	4	3	1	1
pc23	0	3	0	0	1	2	1	5	5	3	1	pc23	2	1	1	1	1	4	3	1	0	1	pc23	1	1	0	2	1	1	2	2	1	4	1	1	1	0	0	pc23	1	3	3	1	1	0	4	3	1	1
pc24	0	3	1	0	1	3	1	4	1	4	1	pc24	2	1	0	1	1	3	4	0	0	0	pc24	1	1	0	3	1	0	3	2	0	0	0	0	0	1	1	pc24	1	2	3	0	4	1	4	2	1	5
pc25	0	3	0	0	1	2	0	4	1	3	1	pc25	2	1	1	1	1	4	4	1	0	1	pc25	1	1	0	2	1	1	2	2	1	1	1	1	1	0	0	pc25	1	2	3	1	1	0	4	3	1	1
pc26	0	3	0	0	1	2	1	4	1	3	0	pc26	1	1	1	1	1	4	4	1	0	1	pc26	1	1	0	2	1	1	2	2	1	4	1	1	1	0	0	pc26	1	2	3	1	4	0	4	1	0	5
pc27	1	3	0	0	1	1	1	4	1	3	1	pc27	1	1	1	1	1	4	4	1	0	1	pc27	1	1	0	3	1	1	2	2	1	4	0	0	1	0	1	pc27	2	2	3	1	4	0	4	1	0	4
pc28	0	3	0	0	1	2	1	3	4	3	0	pc28	2	1	1	1	1	3	3	1	0	1	pc28	1	1	0	2	1	1	3	1	1	4	1	1	1	0	0	pc28	1	2	3	1	1	0	4	3	1	2
pc29	0	3	0	0	1	3	1	5	5	3	1	pc29	2	1	1	1	1	3	3	1	0	1	pc29	1	1	0	2	1	1	2	1	1	4	0	0	0	0	0	pc29	3	1	2	1	1	0	4	2	1	2
pc30	1	3	0	0	1	2	1	4	1	3	1	pc30	1	1	1	1	1	3	4	1	0	1	pc30	1	1	0	2	1	1	3	2	1	4	1	1	0	0	0	pc30	3	3	2	1	1	0	4	2	1	2
pc31	0	3	0	0	1	0	1	4	1	3	1	pc31	2	1	1	1	1	4	4	1	0	1	pc31	1	1	0	2	1	1	3	1	1	4	1	1	0	0	0	pc31	3	3	2	1	1	0	4	2	1	2
kcw12/1	0	3	0	0	1	2	1	4	1	3	1	kcw12/1	1	1	1	1	1	3	3	1	0	1	kcw12/1	1	1	0	3	1	1	2	2	1	4	1	1	1	1	1	kcw12/1	2	x	3	1	2	1	3	2	1	1
kcw12/2	1	3	1	1	1	2	1	3	4	3	1	kcw12/2	2	1	1	1	1	1	1	1	0	1	kcw12/2	1	1	1	2	3	1	2	2	1	3	1	1	1	0	1	kcw12/2	1	1	4	0	1	0	2	2	1	5
kcw12/3	0	3	0	0	1	2	0	4	1	3	1	kcw12/3	2	1	1	1	1	4	4	1	0	0	kcw12/3	1	1	0	2	3	1	2	2	1	3	1	1	1	0	1	kcw12/3	1	1	4	1	1	0	2	2	1	1
kcw12/4	0	2	1	1	1	2	0	5	4	3	1	kcw12/4	2	1	1	1	1	4	2	1	0	0	kcw12/4	1	1	1	1	1	1	3	2	1	4	1	1	1	0	1	kcw12/4	1	1	4	1	1	1	2	2	1	1
kcw12/5	1	3	0	0	1	1	1	0	0	0	1	kcw12/5	1	1	1	1	0	2	4	1	0	0	kcw12/5	1	1	0	2	1	1	3	2	1	1	1	1	1	0	1	kcw12/5	2	1	3	1	1	1	3	2	1	1
kcw12/6	0	1	0	0	1	4	1	3	4	4	1	kcw12/6	1	1	1	1	1	4	4	0	0	0	kcw12/6	1	1	0	3	3	1	3	2	1	3	0	0	0	0	1	kcw12/6	1	2	3	0	5	1	2	1	1	5
kcw12/7	0	3	0	0	1	2	0	3	4	3	0	kcw12/7	1	1	1	1	1	3	3	1	0	0	kcw12/7	1	1	0	2	3	1	2	2	1	3	1	1	1	0	1	kcw12/7	1	1	4	0	1	0	2	2	1	1
kcw12/8	0	3	0	0	1	2	1	4	1	3	1	kcw12/8	1	1	1	1	1	4	4	1	0	0	kcw12/8	1	1	0	2	2	1	2	2	1	3	1	1	1	0	1	kcw12/8	1	1	4	0	2	0	2	2	1	1
kcw12/9	0	3	0	0	1	2	0	3	4	3	1	kcw12/9	1	1	1	1	1	1	1	1	0	1	kcw12/9	1	1	1	2	1	1	2	2	1	3	1	1	1	0	0	kcw12/9	1	1	4	0	2	0	2	2	1	1
kcw8/1	0	1	0	1	1	3	1	5	5	3	1	kcw8/1	1	1	1	1	1	4	4	0	0	0	kcw8/1	1	1	0	1	3	0	3	2	1	4	1	1	1	0	0	kcw8/1	1	2	2	0	4	1	2	3	0	1
kcw8/2	0	2	1	1	1	2	0	5	5	3	1	kcw8/2	1	1	1	1	1	3	3	1	0	0	kcw8/2	1	1	1	1	2	1	3	2	1	4	1	1	1	0	0	kcw8/2	4	2	5	1	1	0	2	3	1	2
g6/1	1	3	1	1	1	2	0	4	1	3	0	g6/1	2	1	1	1	1	3	3	1	0	1	g6/1	1	1	1	3	3	1	2	2	1	3	1	1	1	0	1	g6/1	4	2	4	1	3	0	3	1	1	3
g6/2	0	3	0	0	1	2	0	4	1	3	1	g6/2	1	1	1	1	1	3	3	1	0	1	g6/2	1	1	0	2	2	1	3	2	1	3	1	1	1	0	1	g6/2	1	2	3	1	1	0	2	1	1	1
g6/3	0	3	0	0	1	2	1	5	5	3	1	g6/3	3	1	1	1	1	4	4	1	0	1	g6/3	1	1	0	2	3	1	2	2	1	3	1	1	1	0	1	g6/3	1	2	2	1	1	0	2	3	0	2
g6/4	1	3	1	0	1	3	1	3	4	3	1	g6/4	1	1	0	1	1	2	4	0	0	0	g6/4	1	1	0	3	2	0	3	2	1	3	1	1	1	0	0	g6/4	1	1	3	0	4	1	2	1	0	5
g6/5	0	3	1	1	1	2	1	3	4	3	1	g6/5	3	1	1	1	1	4	4	1	0	1	g6/5	1	1	0	2	3	1	2	2	1	1	1	1	1	0	0	g6/5	1	2	4	1	1	0	2	2	1	5
g6/6	1	3	0	0	1	2	1	0	0	3	1	g6/6	2	1	1	1	1	4	4	1	0	1	g6/6	1	1	1	2	3	1	3	2	1	1	1	0	1	0	0	g6/6	1	3	3	1	1	0	2	3	1	2
g6/7	0	3	0	0	1	2	0	3	4	3	1	g6/7	2	1	1	1	1	4	4	1	0	1	g6/7	1	1	1	2	2	1	3	2	1	3	1	1	1	0	0	g6/7	4	1	3	1	1	0	2	3	1	4
g6/8	1	3	0	0	1	2	0	4	1	3	1	g6/8	1	1	1	1	1	3	3	1	0	1	g6/8	1	1	0	1	1	1	3	2	1	4	1	0	1	0	0	g6/8	1	2	3	1	1	0	2	1	0	3
g6/9	0	3	0	0	1	2	0	5	5	3	0	g6/9	2	1	1	1	1	3	3	1	0	0	g6/9	1	1	1	2	1	1	2	2	1	1	1	1	1	0	0	g6/9	1	2	3	1	1	0	2	1	0	5
g6/10	0	3	1	1	1	2	1	5	5	3	1	g6/10	1	1	1	1	1	3	3	1	0	1	g6/10	1	1	0	2	1	1	2	2	1	3	1	1	1	0	0	g6/10	1	2	3	1	1	0	2	1	0	4
Gw5/1	0	1	1	1	1	1	0	3	4	3	0	Gw5/1	1	1	1	0	0	4	4	3	0	1	Gw5/1	1	1	1	2	2	1	2	1	1	2	1	1	1	1	0	Gw5/1	3	1	3	1	2	1	1	1	1	1
Gw5/2	1	1	0	0	1	2	0	3	4	3	1	Gw5/2	1	1	1	1	1	3	3	2	0	1	Gw5/2	1	1	1	2	1	1	2	1	1	2	1	0	1	1	0	Gw5/2	1	1	3	1	2	0	3	3	1	1
Gw5/3	0	1	0	0	1	2	1	3	1	3	1	Gw5/3	2	1	1	1	0	3	3	0	0	1	Gw5/3	1	1	1	1	1	1	3	1	1	3	1	1	1	0	1	Gw5/3	1	2	3	0	2	0	3	3	1	1
Gw5/4	1	1	0	0	1	3	1	3	1	3	1	Gw5/4	1	1	1	1	1	3	4	0	0	0	Gw5/4	1	1	0	3	1	0	3	1	1	0	0	0	0	0	1	Gw5/4	1	2	3	0	4	1	3	3	1	5
Gw5/5	0	1	0	0	1	2	1	3	4	1	1	Gw5/5	3	1	1	1	0	3	3	2	0	1	Gw5/5	1	1	0	2	1	1	3	1	1	2	1	1	1	1	0	Gw5/5	1	2	4	0	2	0	3	3	0	1
Gw5/6	0	1	1	1	1	1	1	3	4	1	1	Gw5/6	2	1	0	1	1	3	3	0	0	1	Gw5/6	1	1	0	1	3	1	1	1	1	3	1	0	1	1	0	Gw5/6	2	1	4	1	2	0	3	3	0	1
Gw5/7	1	1	0	0	1	2	0	4	4	1	0	Gw5/7	3	1	1	1	1	3	3	0	0	1	Gw5/7	1	1	1	1	3	1	1	1	1	3	0	1	1	0	1	Gw5/7	2	1	4	1	2	1	2	3	1	1
Gw5/8	0	1	0	0	1	2	1	0	0	x	0	Gw5/8	2	1	1	1	1	3	3	0	0	1	Gw5/8	1	1	1	2	1	1	1	1	1	2	0	1	1	0	1	Gw5/8	2	1	4	1	2	1	2	3	0	1
kw8/1	0	2	0	0	1	3	1	3	4	1	2	kw8/1	2	1	1	1	1	4	4	1	0	1	kw8/1	1	1	1	2	1	1	2	1	1	2	1	1	1	1	0	kw8/1	1	3	4	1	2	0		2	1	2
kw8/2	0	2	0	0	2	1	0	1	1	1	0	kw8/2	3	1	1	1	1	3	3	0	0	1	kw8/2	1	1	1	2	2	1	2	1	1	2	1	0	1	1	0	kw8/2	1	1	4	1	5	0	2	3	1	2
kw8/3	0	2	0	0	2	2	0	3	4	2	1	kw8/3	3	1	1	0	1	3	3	0	0	1	kw8/3	1	1	1	1	2	1	2	1	1	3	1	1	1	0	1	kw8/3	2	2	4	1	5	0	2	4	0	1
kw8/4	1	2	0	0	2	3	1	1	0	4	1	kw8/4	1	1	1	1	1	3	4	0	0	0	kw8/4	1	1	0	1	2	0	3	1	1	1	1	0	0	0	1	kw8/4	3	2	4	0	6	1	3	2	0	5
kw8/5	0	2	0	0	1	1	1	3	4	1	1	kw8/5	3	1	1	1	1	3	3	0	0	1	kw8/5	1	1	1	1	2	1	3	1	1	2	1	1	1	1	0	kw8/5	3	2	4	1	2	0	3	2	0	1
kw8/6	0	2	0	0	1	1	1	3	4	2	1	kw8/6	3	1	1	1	1	2	2	0	0	1	kw8/6	1	1	1	2	3	1	3	1	1	3	1	0	1	1	0	kw8/6	3	2	3	1	2	0	3	2	0	1
kw8/7	0	2	0	0	1	2	0	1	1	2	2	kw8/7	2	1	1	1	1	3	3	1	0	1	kw8/7	1	1	0	2	3	1	1	1	1	3	1	1	1	0	1	kw8/7	2	2	3	1	2	0	2	2	1	1
kw8/8	1	2	0	0	1	2	1	1	1	2	1	kw8/8	2	1	1	1	1	4	4	1	0	1	kw8/8	1	1	0	2	1	1	1	1	1	2	1	0	1	1	1	kw8/8	2	2	3	1	1	0	3	4	1	2
kw8/9	0	1	0	0	2	1	1	1	0	2	0	kw8/9	1	1	0	0	1	0	0	0	0	1	kw8/9	1	1	1	2	1	1	2	1	1	2	1	1	1	1	0	kw8/9	1	3	3	1	1	0	3	3	1	2
kw8/10	0	3	0	0	2	1	1	1	4	4	1	kw8/10	1	1	1	1	1	4	4	0	0	0	kw8/10	1	1	0	3	2	1	3	1	0	3	0	0	0	0	1	kw8/10	1	3	5	0	6	1	3	2	1	2
kw8/11		2	0	0	1	0	0	3	4	2	1	kw8/11	3	1	1	1	1	3	3	0	0	1	kw8/11	1	1	1	1	2	1	2	1	1	3	1	1	1	0	1	kw8/11	1	3	5	1	1	1	3	2	2	3
kw8/12	0	1	0	0	1	1	0	0	x	x	0	kw8/12	1	1	1	1	0	1	1	2	0	1	kw8/12	1	1	1	1	2	1	2	1	1	1	1	1	0	1	1	kw8/12	1	3	5	1	1	0	2	2	2	3
kw8/13	0	2	1	1	1	1	1	1	4	4	1	kw8/13	3	1	1	1	1	0	0	0	1	1	kw8/13	1	1	1	1	2	1	3	1	1	2	1	1	1	1	0	kw8/13	3	1	4	1	1	0	2	3	1	4
kw8/14	1	2	1	1	1	1	1	3	4	2	1	kw8/14	2	1	0	1	1	3	3	0	0	1	kw8/14	1	1	1	2	3	1	3	1	1	3	1	0	1	1	0	kw8/14	3	1	4	0	2	0	2	4	1	4
kw8/15	0	2	0	0	1	1	0	0	0	x	1	kw8/15	1	1	1	1	1	3	3	0	0	1	kw8/15	1	1	0	2	3	1	1	1	1	3	1	1	1	0	1	kw8/15	2	1	4	0	2	0	2	4	0	5
kw8/16	0	2	1	1	2	1	0	3	4	2	0	kw8/16	3	1	1	1	0	0	0	2.3	0	1	kw8/16	1	1	0	2	1	1	1	1	1	3	1	1	2	1	0	kw8/16	2	2	4	1	2	0	2	4	0	5
kw8/17	0	1	0	1	1	3	1	1	4	4	1	kw8/17	1	1	0	1	1	4	4	0	0	0	kw8/17	1	1	0	3	1	0	2	1	1	3	1	1	1	0	1	kw8/17	1	2	4	0	5	1	2	2	1	3
kw8/18	0	1	1	1	1	2	1	1	4	4	1	kw8/18	3	1	1	1	1	3	3	2	1	1	kw8/18	1	1	1	2	2	1	2	1	1	2	1	1	0	1	1	kw8/18	1	2	2	0	2	0	2	2	0	5
kw4/01	1	2	0	0	1	2	0	1	1	x	1	kw4/01	2	1	1	1	1	3	3	1	0	1	kw4/01	1	1	0	2	1	1	3	1	1	2	1	1	1	0	0	kw4/01	2	1	3	1	2	0	3	2	0	3
kw4/02	0	2	0	0	1	2	1	1	1	x	1	kw4/02	2	1	1	1	1	3	3	1	0	1	kw4/02	1	1	0	3	1	1	3	1	1	3	1	1	1	0	1	kw4/02	2	2	3	1	2	0	3	2	0	5
kw4/03	0	2	0	0	1	2	0	1	1	x	1	kw4/03	2	1	1	1	1	3	3	1	0	1	kw4/03	1	1	0	2	3	1	3	1	1	3	1	1	1	0	0	kw4/03	2	1	3	1	2	0	3	2	0	5
kw4/04	1	2	0	0	1	3	1	3	1	4	1	kw4/04	1	1	1	1	1	4	4	0	0	0	kw4/04	1	1	0	2	3	0	3	1	1	2	0	0	0	0	1	kw4/04	2	1	3	0	5	1	3	4	0	5
kw4/05	0	2	0	0	1	3	0	1	1	x	1	kw4/05	3	1	1	1	1	3	3	1	0	1	kw4/05	1	1	0	3	1	1	3	1	1	2	1	1	1	0	0	kw4/05	2	1	3	1	2	0	3	4	1	1
kw4/06	0	2	0	0	1	2	0	1	1	x	1	kw4/06	1	1	1	1	1	4	4	1	0	1	kw4/06	1	1	0	3	3	1	3	1	1	3	1	1	1	0	0	kw4/06	2	2	4	0	2	0	3	4	0	5
kw4/07	1	2	0	0	1	1	0	3	4	2	1	kw4/07	2	1	1	1	1	3	3	1	0	1	kw4/07	1	1	0	2	3	1	3	1	1	1	1	1	0	0	1	kw4/07	2	1	3	1	5	0	3	4	1	5
kw4/08	0	2	0	0	1	1	1	3	4	2	1	kw4/08	3	1	1	1	1	3	3	1	0	1	kw4/08	1	1	0	1	3	1	3	1	1	3	0	1	1	0	0	kw4/08	1	2	4	1	5	0	2	3	1	1
kw4/09	0	2	0	0	2	2	0	3	4	2	0	kw4/09	3	1	1	1	1	3	3	0	0	1	kw4/09	1	1	0	2	3	1	3	1	1	1	1	1	1	0	1	kw4/09	1	2	4	1	5	0	2	2	1	1
kw4/10	1	3	0	0	1	3	1	3	4	4	1	kw4/10	1	1	1	1	1	3	4	0	0	0	kw4/10	1	1	0	3	3	0	3	1	1	2	1	0	0	0	0	kw4/10	1	3	3	0	5	1	3	2	0	5
kw4/11	0	1	1	1	1	1	1	1	x	x	1	kw4/11	3	1	1	1	0	3	3	3	0	1	kw4/11	1	1	1	2	3	1	3	1	1	2	0	1	1	0	0	kw4/11	1	3	5	1	2	0	3	2	1	1
kw4/12	0	2	0	0	1	1	0	3	4	2	0	kw4/12	3	1	1	1	1	3	3	0	0	1	kw4/12	1	1	0	2	3	1	3	1	1	2	1	1	0	0	0	kw4/12	1	2	3	1	5	0	2	2	1	1
kw4/13	1	2	0	0	1	3	0	3	4	2	1	kw4/13	2	1	1	1	1	4	4	1	0	1	kw4/13	1	1	0	2	3	1	3	1	1	2	1	1	1	0	1	kw4/13	2	2	4	1	5	0	3	2	1	1
kw4/14	0	2	0	0	1	2	0	3	4	2	0	kw4/14	2	1	1	1	1	4	4	1	0	1	kw4/14	1	1	0	3	3	1	3	1	1	3	1	1	1	0	1	kw4/14	2	2	3	1	2	0	x	2	1	1
kw4/15	1	2	0	0	1	2	0	1	1	x	0	kw4/15	2	1	1	1	1	3	3	1	0	1	kw4/15	1	1	0	2	3	1	3	1	1	2	1	1	1	0	1	kw4/15	2	1	3	1	2	0	3	2	1	2
kw7/1	0	2	0	0	1	1	1	3	0	x	1	kw7/1	3	1	1	0	0	2	2	0	0	1	kw7/1	1	1	1	2	3	1	3	1	1	2	1	1	0	1	0	kw7/1	3	3	3	1	1	0	3	2	0	1
kw7/2	0	2	0	0	1	1	1	3	0	x	1	kw7/2	2	1	1	1	1	3	3	0	0	1	kw7/2	1	1	0	2	1	1	2	1	1	2	0	1	1	0	0	kw7/2	3	3	3	1	1	0	3	2	1	1
kw7/3	0	2	0	0	1	1	0	3	4	2	0	kw7/3	3	1	1	1	1	3	3	0	0	1	kw7/3	1	1	0	2	1	1	2	1	1	2	1	1	1	0	0	kw7/3	1	3	3	1	1	0	3	3	2	1
kw7/4	0	2	0	0	1	2	0	3	4	3	0	kw7/4	2	1	1	0	1	4	3	1	0	1	kw7/4	1	1	0	2	1	1	2	1	1	2	1	1	1	0	0	kw7/4	1	1	3	1	1	0	3	2	0	1
kw7/5	1	3	1	0	1	3	1	3	4	3	1	kw7/5	1	1	1	1	1	4	4	0	0	0	kw7/5	1	1	0	3	1	0	3	1	1	3	0	0	0	0	1	kw7/5	1	1	3	0	5	1	3	2	0	5
kw7/6	0	2	0	0	1	2	1	3	4	3	1	kw7/6	2	1	1	0	1	4	4	1	0	1	kw7/6	1	1	0	2	2	1	3	1	1	2	1	1	1	0	1	kw7/6	1	2	3	1	1	0	3	2	1	1
kw7/7	0	2	0	0	1	1	0	1	0	x	1	kw7/7	3	1	1	1	0	2	2	0	0	1	kw7/7	1	1	0	2	3	1	3	1	1	2	1	0	0	1	0	kw7/7	3	3	3	1	5	0	3	2	0	0
kw7/8	1	2	0	0	1	0	0	3	4	3	1	kw7/8	3	1	1	0	0	0	0	0	0	1	kw7/8	1	1	0	2	3	1	1	1	1	2	1	1	0	1	0	kw7/8	3	3	3	1	5	0	3	2	1	0
kw7/9	0	2	1	1	1	1	1	1	0	3	1	kw7/9	3	1	1	1	2	3	3	0	0	1	kw7/9	1	1	0	2	1	1	3	1	1	2	1	1	1	0	1	kw7/9	1	3	5	1	5	0	3	3	1	1
kw7/10	0	2	1	1	1	1	1	3	4	2	1	kw7/10	3	1	1	1	1	2	2	0	0	1	kw7/10	1	1	0	2	1	1	3	1	1	2	1	1	1	0	1	kw7/10	1	3	5	1	5	0	3	3	1	1
kw7/11	0	2	0	0	1	1	1	1	4	2	1	kw7/11	2	1	1	0	1	2	2	2	0	1	kw7/11	1	1	0	2	1	1	2	1	0	2	1	1	1	0	0	kw7/11	1	1	5	1	5	0	2	3	1	1
kw7/12	1	2	0	0	1	2	1	1	1	x	1	kw7/12	2	1	1	1	1	4	4	1	0	1	kw7/12	1	1	0	2	2	1	2	1	1	2	1	1	1	0	0	kw7/12	1	1	3	1	5	0	3	3	1	1
kw7/13	0	2	0	0	1	2	1	1	4	2	1	kw7/13	2	1	1	1	1	4	4	1	0	1	kw7/13	1	1	0	2	3	1	3	1	1	3	1	1	1	0	0	kw7/13	1	2	3	1	1	0	2	3	0	1
kw7/14	1	2	0	0	1	2	1	3	4	3	1	kw7/14	1	1	1	1	1	4	4	0	0	0	kw7/14	1	1	0	2	3	1	3	1	1	2	1	1	1	0	0	kw7/14	1	2	4	0	1	0	2	3	1	1
kw7/15	0	2	0	0	1	2	1	1	1	x	1	kw7/15	3	1	1	1	0	4	4	1	0	1	kw7/15	1	1	0	2	3	1	3	1	1	0	0	1	1	0	0	kw7/15	1	2	4	1	1	0	2	3	0	1
kw7/16	0	2	0	0	1	1	1	3	4	2	1	kw7/16	2	1	1	0	1	1	1	0	0	1	kw7/16	1	1	0	2	3	1	3	1	1	3	0	1	1	0	0	kw7/16	1	2	5	1	3	0	2	3	1	1
kw7/17	0	2	0	0	1	2	0	3	4	3	0	kw7/17	2	1	1	1	1	4	4	1	0	1	kw7/17	1	1	0	2	1	1	2	1	1	2	1	1	1	0	0	kw7/17	1	2	3	0	1	1	3	2	0	1
kw7/18	0	2	0	0	1	3	1	3	4	3	1	kw7/18	1	1	1	0	1	3	4	0	0	0	kw7/18	1	1	0	3	1	0	3	1	1	0	0	0	0	0	1	kw7/18	2	2	3	0	5	1	3	1	0	5
kw7/19	0	2	0	0	2	1	0	1	0	x	1	kw7/19	3	1	1	1	2	3	3	1	0	1	kw7/19	1	1	0	2	3	1	2	2	1	2	1	1	1	0	1	kw7/19	4	3	5	1	5	0	3	3	1	1
kw7/20	1	2	0	0	2	1	1	1	1	3	1	kw7/20	3	1	1	1	1	2	2	0	0	1	kw7/20	1	1	0	2	3	1	3	1	1	2	1	1	1	0	1	kw7/20	4	3	5	1	5	0	3	3	1	1
kw7/21	0	2	0	0	1	1	1	1	0	x	1	kw7/21	3	1	1	0	1	1	1	0	0	1	kw7/21	1	1	0	2	3	1	3	1	0	3	1	1	1	0	1	kw7/21	3	4	5	1	5	0	3	3	1	2
kw7/22	0	2	0	0	1	1	1	1	0	x	1	kw7/22	2	1	1	1	1	2	2	0	0		kw7/22	1	1	1	5	3	1	3	1	1	3	0	1	1	0	1	kw7/22	3	3	5	1	5	0	3	3	1	2
laf1	0	2	0	0	1	2	0	1	1	4	1	laf1	2	1	1	1	1	4	4	3	0	1	laf1	1	0	0	2	1	1	3	1	1	2	1	1	1	0	0	laf1	2	1	3	1	2	0	3	2	1	1
laf2	1	2	0	0	1	1	0	3	4	1	0	laf2	1	1	1	1	1	4	4	1	0	1	laf2	1	0	0	2	1	1	3	1	1	2	1	1	1	0	0	laf2	2	1	3	1	2	0	3	2	1	1
laf3	0	2	0	0	1	2	0	1	1	4	0	laf3	1	1	1	1	1	4	4	1	0	1	laf3	1	0	0	2	1	1	2	1	1	2	1	1	1	0	0	laf3	3	1	4	1	2	0	3	2	1	1
laf4	0	2	1	0	1	2	0	1	1	4	1	laf4	2	1	1	1	1	4	4	1	0	1	laf4	1	0	0	2	3	1	3	1	1	1	1	1	1	0	0	laf4	5	1	4	1	2	0	3	2	1	1
laf5	0	2	0	0	1	2	1	1	1	4	1	laf5	1	1	1	0	1	4	2	1	0	1	laf5	1	0	0	2	1	1	2	1	1	2	1	1	1	0	0	laf5	1	0	5	1	2	0	3	2	1	1
laf6	0	1	1	0	1	3	0	3	4	4	1	laf6	1	1	0	1	1	4	4	0	0	0	laf6	1	0	0	3	3	0	3	1	1	0	0	0	0	0	1	laf6	2	2	4	0	5	1	3	2	0	5
laf7	1	2	1	1	1	2	0	3	4	4	1	laf7	1	1	1	1	0	4	4	1	0	1	laf7	1	0	0	2	1	1	1	1	1	3	1	1	1	0	0	laf7	2	1	3	1	2	0	3	3	1	1
laf8	0	2	0	0	1	1	1	1	1	0	0	laf8	1	1	1	1	1	4	4	1	0	1	laf8	1	0	0	2	3	1	3	1	1	2	1	1	1	0	0	laf8	2	1	4	1	2	0	3	2	1	1
laf9	0	2	0	0	1	2	1	3	4	3	1	laf9	1	1	1	1	1	4	4	1	0	1	laf9	1	0	0	2	1	1	3	1	1	2	1	1	1	0	0	laf9	2	1	4	1	2	0	3	2	1	1
laf10	0	2	0	0	1	2	0	3	4	4	1	laf10	1	1	1	1	1	4	4	1	0	1	laf10	1	0	0	1	1	0	2	1	1	2	1	1	1	0	0	laf10	2	1	4	1	2	0	3	2	1	1
laf11	0	2	0	0	1	1	1	0	0	2	0	laf11	2	1	1	1	1	1	1	1	0	1	laf11	1	0	0	2	1	1	3	1	1	3	1	1	1	0	0	laf11	2	1	4	1	2	0	3	3	1	1
laf12	0	2	0	0	1	2	1	1	1	0	1	laf12	1	1	1	1	1	3	3	1	1	1	laf12	1	0	0	2	3	1	2	1	1	2	1	1	1	0	0	laf12	2	3	4	0	2	0	3	3	1	1
laf13	1	2	0	0	1	2	1	1	1	1	1	laf13	2	1	1	0	1	1	1	3	0	1	laf13	1	0	1	2	1	1	2	1	1	2	1	1	1	0	0	laf13	1	1	4	1	1	0	2	3	1	1
laf14	0	2	0	0	1	0	1	1	4	3	1	laf14	1	1	1	1	1	4	4	1	0	1	laf14	1	0	1	2	1	1	2	1	1	1	1	1	0	0	1	laf14	2	1	4	0	1	0	3	3	1	1
laf15	0	2	0	0	1	3	1	1	1	0	0	laf15	2	1	0	0	1	4	4	1	0	1	laf15	1	0	1	2	1	1	3	1	1	2	1	1	0	0	0	laf15	2	1	4	0	1	0	3	1	1	1
laf16	0	2	0	0	1	1	1	3	1	0	1	laf16	2	1	1	1	1	1	1	1	0	1	laf16	1	0	0	2	1	1	1	1	1	1	0	1	1	1	0	laf16	2	2	4	1	2	1	3	3	1	2
laf17	0	2	1	1	2	1	0	1	1	0	1	laf17	2	1	0	0	1	2	2	3	0	1	laf17	1	0	1	2	1	1	1	1	1	1	1	1	0	0	0	laf17	2	2	4	1	1	0	2	3	0	1
laf18	0	1	0	0	2	0	0	1	1	2	1	laf18	3	1	1	1	1	4	4	1	0	1	laf18	1	0	0	2	3	1	3	1	1	1	1	1	1	1	1	laf18	2	3	3	1	4	0	3	3	0	1
laf19	0	2	1	1	2	2	0	1	1	0	0	laf19	1	1	1	0	1	1	1	3	0	1	laf19	1	0	0	2	1	1	2	1	1	2	1	1	1	1	1	laf19	2	3	4	1	2	1	3	3	1	1
laf20	0	2	0	0	1	2	0	3	4	4	1	laf20	1	1	1	1	1	4	4	1	0	1	laf20	1	0	1	2	1	1	2	1	1	1	1	1	1	0	0	laf20	2	1	4	1	2	0	3	3	0	1
gof2/1	0	3	1	0	1	3	0	4	1	3	0	gof2/1	1	1	1	1	1	4	4	1	0	1	gof2/1	1	1	0	2	3	1	2	2	1	4	1	0	1	0	0	gof2/1	x	2	3	1	2	0	3	3	0	1
gof2/2	1	3	0	0	1	2	1	4	1	3	0	gof2/2	1	1	1	1	1	4	4	6	0	1	gof2/2	1	1	0	2	3	1	3	2	1	3	1	1	1	0	0	gof2/2	7	2	4	1	1	0	2	3	1	5
gof2/3	0	3	1	1	1	2	1	4	1	3	0	gof2/3	1	1	1	1	1	4	4	1	0	1	gof2/3	1	1	0	2	2	1	3	2	1	3	1	1	1	0	0	gof2/3	7	2	3	1	1	0	2	3	0	2
ker1	1	3	0	0	1	3	0	3	4	3	1	ker1	2	1	1	1	1	4	4	0	0	0	ker1	1	1	0	3	2	0	3	2	0	0	0	0	0	0	1	ker1	3	1	3	0	5	1	4	1	0	5
ker2	0	3	0	0	1	2	0	3	4	3	0	ker2	2	1	1	1	1	4	4	1	0	1	ker2	1	1	1	2	2	1	3	2	1	3	1	1	1	0	0	ker2	4	1	3	1	2	0	2	1	1	1
ker3	0	3	0	0	1	3	1	3	4	3	1	ker3	2	1	1	1	1	4	4	1	0	1	ker3	1	1	0	2	1	1	3	2	1	1	1	1	1	0	0	ker3	3	1	2	1	2	0	2	1	1	2
ker4	0	3	0	0	2	3	0	3	4	3	1	ker4	1	1	1	1	1	4	4	1	0	1	ker4	1	1	0	1	3	1	3	2	1	3	1	1	1	0	0	ker4	3	1	3	1	2	0	4	1	1	2
ker5	1	3	0	0	1	2	1	3	4	3	0	ker5	2	1	1	1	1	4	4	1	0	1	ker5	1	1	0	2	3	1	3	2	1	3	1	1	1	0	0	ker5	3	1	4	1	2	0	2	3	0	1
ker6	0	3	0	0	1	3	0	3	4	3	0	ker6	1	1	1	1	1	4	4	3	0	0	ker6	1	1	0	3	3	1	3	2	1	3	1	1	1	0	0	ker6	3	1	4	1	2	0	3	3	0	3
ker7	0	3	0	0	1	2	1	3	4	3	0	ker7	1	1	1	1	1	2	2	1	0	1	ker7	1	1	0	2	2	1	3	2	1	3	1	1	1	0	0	ker7	3	1	3	1	2	0	2	3	0	1
ker8	1	3	0	0	1	2	0	3	4	3	0	ker8	2	1	1	0	0	4	4	1	0	1	ker8	1	1	0	2	2	1	3	2	1	3	1	1	1	0	0	ker8	3	1	2	1	2	0	2	3	0	2
ker9	0	3	0	0	1	1	0	3	4	3	1	ker9	1	1	1	0	0	4	4	1	0	1	ker9	1	1	0	2	2	1	2	2	1	1	1	1	1	0	0	ker9	3	1	3	1	2	0	2	3	0	1
ker10	0	1	0	0	1	4	1	3	4	3	1	ker10	1	1	0	1	1	3	4	0	0	0	ker10	1	1	0	3	3	0	3	2	1	0	0	0	0	0	1	ker10	3	3	3	0	5	1	3	3	0	5
ker11	0	3	1	1	1	2	0	4	1	3	0	ker11	2	1	1	0	0	3	3	1	0	1	ker11	1	1	0	2	2	1	2	2	1	1	0	0	1	0	1	ker11	3	2	3	1	2	0	3	1	1	2
ker12	1	3	0	0	2	2	1	4	1	3	1	ker12	2	1	1	0	0	4	4	1	0	1	ker12	1	1	1	2	2	0	0	2	1	1	0	0	1	0	1	ker12	3	1	3	1	2	0	3	3	0	1
ker13	0	3	0	0	1	2	0	4	1	3	0	ker13	2	1	1	0	1	1	1	4	0	1	ker13	1	1	0	2	2	0	0	2	1	1	1	1	1	0	1	ker13	3	1	3	1	2	0	3	1	1	2
ker14	0	3	1	1	1	1	1	4	4	3	1	ker14	2	1	1	0	1	3	3	1	0	1	ker14	1	1	0	2	2	1	3	2	1	1	1	0	1	0	1	ker14	3	2	3	1	2	0	3	3	1	1
ker15	1	3	0	0	2	1	1	3	4	3	1	ker15	2	1	1	0	1	4	4	1	0	1	ker15	1	1	0	2	2	1	2	2	1	1	1	1	1	0	1	ker15	3	2	3	1	2	0	3	1	1	1
ker16	0	3	0	0	1	3	0	3	4	3	0	ker16	2	1	1	0	1	4	4	1	0	1	ker16	1	1	0	2	2	1	2	2	1	1	1	1	1	0	1	ker16	3	1	3	1	2	0	3	3	1	1
ker17	1	3	0	0	1	3	0	3	4	3	0	ker17	2	1	1	0	1	4	4	1	0	1	ker17	1	1	0	2	2	1	3	2	1	1	1	1	1	0	1	ker17	3	1	3	1	2	0	3	3	1	1
bsr1	0	3	0	0	1	2	1	3	4	3	1	bsr1	2	1	1	1	1	4	4	1	0	1	bsr1	1	1	1	2	2	0	0	2	1	4	1	1	1	0	0	bsr1	4	1	3	1	2	0	3	1	1	2
bsr2	0	3	0	0	1	2	1	4	1	3	1	bsr2	2	1	1	1	0	4	4	1	0	1	bsr2	1	1	0	2	3	0	0	2	1	3	1	1	1	0	0	bsr2	1	1	3	1	2	0	2	1	1	2
bsr3	1	3	0	0	1	3	0	4	1	3	0	bsr3	2	1	1	1	0	4	4	1	0	1	bsr3	1	1	0	2	1	0	0	2	1	3	1	1	1	0	0	bsr3	1	2	3	1	6	0	2	1	1	2
bsr4	0	3	1	1	1	3	1	3	4	3	1	bsr4	2	1	1	1	1	4	4	4	0	1	bsr4	1	1	1	2	2	1	3	2	1	3	1	1	1	0	0	bsr4	3	1	3	1	6	0	2	3	0	1
bsr5	0	3	0	0	1	3	1	4	1	3	1	bsr5	1	1	1	1	1	4	4	4	0	1	bsr5	1	1	0	2	1	0	0	2	1	1	1	1	1	1	0	bsr5	3	1	3	1	6	0	2	1	1	2
bsr6	0	3	0	0	1	3	1	3	4	3	1	bsr6	2	1	1	1	1	4	4	1	0	1	bsr6	1	1	1	2	2	1	3	2	1	1	0	0	1	1	1	bsr6	3	1	4	1	6	0	2	1	1	2
bsr7	0	2	1	0	1	3	1	3	4	4	1	bsr7	1	1	1	1	1	4	4	0	0	0	bsr7	1	1	0	3	2	0	3	2	1	0	0	0	0	1	1	bsr7	4	1	3	0	4	1	2	3	1	2
bsr8	0	3	0	0	1	3	1	4	1	3	1	bsr8	2	1	1	1	1	4	4	1	0	1	bsr8	1	1	1	2	3	0	0	2	1	3	0	0	1	0	0	bsr8	3	2	2	1	6	0	2	2	1	2
bsr9	0	3	0	0	1	3	1	4	1	3	0	bsr9	2	1	1	1	1	4	4	3	0	1	bsr9	1	1	0	2	2	1	3	2	1	1	1	1	1	1	1	bsr9	3	1	3	1	6	0	2	1	1	1
bsr10	1	3	0	0	1	3	0	4	1	3	1	bsr10	2	1	1	1	1	4	4	4	0	1	bsr10	1	1	1	2	2	0	0	2	1	1	1	1	1	0	0	bsr10	3	1	4	1	6	0	2	1	1	1
bsr11	0	3	0	0	1	3	0	3	1	3	1	bsr11	2	1	1	1	1	4	4	4	0	1	bsr11	1	1	0	2	3	0	0	2	1	3	1	1	1	0	0	bsr11	4	1	4	1	3	0	2	1	1	1
bsr12	0	3	0	0	1	3	1	4	1	3	1	bsr12	1	1	1	1	1	4	4	1	0	1	bsr12	1	1	1	2	2	1	3	2	1	1	1	1	1	0	0	bsr12	3	2	4	1	6	0	2	1	1	1
bsr13	0	3	0	0	2	3	1	3	4	3	1	bsr13	2	1	1	0	1	4	4	1	0	1	bsr13	1	1	1	2	1	0	0	2	1	3	1	1	1	0	0	bsr13	3	1	3	1	6	0	2	3	0	1
bsr14	0	3	1	1	1	3	1	3	4	3	1	bsr14	2	1	1	1	1	4	4	1	0	1	bsr14	1	1	1	3	2	1	3	2	1	4	1	1	1	0	1	bsr14	3	1	3	1	6	0	2	4	0	1
bsr15	0	3	0	0	1	3	1	4	1	3	1	bsr15	1	1	1	1	1	4	4	1	0	1	bsr15	1	1	0	2	2	1	3	2	1	1	1	1	1	0	0	bsr15	3	1	3	1	6	0	1	1	1	1
bsr16	1	3	0	0	1	3	1	3	4	3	1	bsr16	1	1	1	1	1	4	4	0	0	0	bsr16	1	1	0	3	2	0	3	2	0	4	0	0	0	0	1	bsr16	3	1	3	0	6	1	2	3	0	2
bsr17	0	3	0	0	1	3	1	3	4	3	1	bsr17	2	1	1	1	1	4	4	1	0	1	bsr17	1	1	0	2	1	1	2	2	1	1	1	1	1	0	0	bsr17	3	2	3	1	6	0	2	1	1	2
bsr18	1	3	0	0	1	2	0	3	4	3	1	bsr18	2	1	1	1	1	4	4	1	0	1	bsr18	1	1	0	3	1	1	2	2	1	3	1	1	1	0	0	bsr18	4	3	4	1	3	0	2	3	0	1
sar1	0	3	0	0	1	2	1	3	4	3	1	sar1	1	1	1	0	1	4	3	3	0	1	sar1	1	1	0	2	2	1	2	2	1	1	1	1	1	0	1	sar1	3	3	4	1	3	0	2	3	1	2
sar2	0	3	0	0	1	2	1	3	5	3	1	sar2	1	1	1	0	0	4	4	1	0	1	sar2	1	1	1	2	1	1	2	2	1	3	1	1	0	1	1	sar2	2	3	4	1	4	0	2	3	0	1
sar3	0	3	0	0	2	0	1	3	5	3	1	sar3	1	1	1	1	1	4	4	1	0	1	sar3	1	1	0	3	3	1	2	2	1	4	1	1	0	0	1	sar3	1	2	3	1	1	0	4	1	1	5
sar4	1	3	0	0	1	2	0	4	1	3	1	sar4	2	1	1	1	1	3	3	1	0	1	sar4	1	1	0	2	3	1	2	2	1	1	1	1	1	0	0	sar4	3	2	3	1	1	0	4	3	1	2
sar5	0	3	0	0	1	2	0	3	4	3	1	sar5	1	1	1	1	1	2	2	1	0	0	sar5	1	1	0	1	3	1	2	2	1	1	1	1	1	0	0	sar5	1	2	3	1	3	0	4	3	1	2
sar6	0	3	0	0	1	2	0	3	4	3	1	sar6	2	1	1	1	1	4	4	1	0	1	sar6	1	1	1	1	2	1	3	2	1	4	1	1	1	0	1	sar6	3	2	3	1	4	0	2	3	1	2
sar7	0	3	0	0	1	2	0	4	1	3	1	sar7	1	1	1	1	1	4	4	1	0	1	sar7	1	1	0	2	3	1	2	2	1	3	0	0	1	0	1	sar7	1	3	3	1	1	0	4	3	1	2
sar8	0	3	0	0	1	2	0	3	4	3	1	sar8	1	1	1	1	1	4	4	1	0	1	sar8	1	1	0	2	3	1	3	2	1	1	1	1	1	0	1	sar8	2	3	4	1	1	0	4	4	0	2
sar9	0	3	0	0	1	2	0	3	4	3	1	sar9	3	1	1	1	1	4	4	1	0	1	sar9	1	1	1	2	3	1	3	2	1	3	1	1	1	0	0	sar9	1	2	3	1	1	0	4	2	0	5
sar10	0	3	0	0	1	2	1	4	1	3	1	sar10	2	1	1	1	1	4	4	1	0	1	sar10	1	1	0	2	3	1	2	2	1	3	1	1	1	0	0	sar10	1	3	3	1	1	0	4	2	1	2
sar11	0	3	0	0	1	2	1	3	4	3	1	sar11	1	1	1	1	1	4	4	2	0	1	sar11	1	0	0	2	3	1	3	2	1	1	1	1	1	0	0	sar11	1	3	4	1	1	0	4	3	1	2
sar12	1	3	0	0	1	2	1	3	5	3	1	sar12	1	1	0	1	1	2	4	0	0	0	sar12	1	1	0	3	3	0	3	2	1	0	0	0	0	0	1	sar12	1	2	2	0	4	1	4	3	0	5
sar13	0	3	0	0	1	2	1	4	1	3	1	sar13	3	1	1	1	1	4	4	1	0	1	sar13	1	1	1	2	3	1	2	2	1	1	1	1	1	0	0	sar13	1	2	3	1	1	0	4	3	1	2
sar14	0	3	1	1	1	0	0	4	1	3	1	sar14	1	1	1	1	1	3	2	1	0	0	sar14	1	0	1	2	1	1	2	2	1	1	1	1	1	0	0	sar14	1	2	4	1	1	0	4	3	1	2
sar15	1	3	0	0	1	2	0	4	1	1	1	sar15	2	1	1	1	1	3	2	1	0	0	sar15	1	1	0	2	1	1	3	2	1	1	1	1	1	0	0	sar15	1	2	4	1	1	0	4	2	2	5
sar16	0	3	0	0	1	2	0	3	4	3	1	sar16	1	1	1	1	1	4	4	2	0	0	sar16	1	1	1	1	1	1	2	2	1	1	1	1	1	0	0	sar16	1	3	3	1	1	0	4	3	0	2
sar17	0	3	0	0	1	0	0	3	5	3	1	sar17	3	1	1	1	1	4	4	2	0	0	sar17	1	1	1	2	1	1	3	2	1	1	1	1	1	0	0	sar17	1	2	2	1	1	0	4	3	1	3
sar18	0	3	0	0	2	3	1	3	4	3	1	sar18	2	1	1	1	1	4	4	2	0	0	sar18	1	1	1	2	1	1	3	2	1	1	1	1	1	0	0	sar18	1	3	3	1	1	0	4	2	1	2
sar19	0	3	0	0	1	0	0	3	1	3	1	sar19	1	1	1	1	1	4	4	2	0	0	sar19	1	1	0	2	1	1	3	2	1	1	1	1	1	0	0	sar19	1	2	4	1	1	0	4	3	0	3
sar20	1	3	0	0	1	3	1	4	1	3	1	sar20	1	1	0	1	1	4	4	0	0	0	sar20	1	1	0	3	1	0	3	2	1	0	0	0	0	0	1	sar20	1	2	4	0	4	1	4	3	0	3
pc1	0	3	0	0	1	0	0	4	1	3	1	pc1	2	1	1	1	1	3	3	1	0	1	pc1	1	1	0	2	3	1	3	2	1	1	1	1	1	0	1	pc1	1	2	3	1	1	0	4	3	1	2
pc2	0	3	0	0	1	3	1	4	1	3	1	pc2	3	1	1	1	1	4	4	1	0	1	pc2	1	1	1	3	2	1	2	2	1	3	1	1	1	0	1	pc2	1	2	3	1	1	0	4	3	0	4
pc3	0	3	0	0	1	2	1	4	1	3	0	pc3	3	1	1	1	1	3	3	1	0	1	pc3	1	1	0	3	2	1	3	2	1	4	1	1	1	0	1	pc3	1	2	3	1	1	0	4	2	0	4
pc4	0	3	0	0	2	2	1	4	1	3	1	pc4	3	1	1	1	1	4	4	1	0	1	pc4	1	1	0	2	2	1	2	2	1	4	0	0	1	0	0	pc4	1	2	2	1	1	0	4	2	0	2
pc5	0	3	0	0	1	2	1	4	1	3	1	pc5	2	1	1	1	1	4	4	1	0	1	pc5	1	1	0	2	2	1	3	2	1	1	1	1	1	0	0	pc5	1	2	3	1	1	0	4	2	0	5
pc6	0	3	0	0	2	1	0	3	5	3	1	pc6	3	1	1	1	1	3	3	1	0	1	pc6	1	1	0	3	2	1	2	2	1	4	1	1	1	1	0	pc6	1	2	4	1	1	0	4	1	1	3
pc7	0	3	0	0	2	2	1	4	1	3	1	pc7	3	1	1	1	1	4	4	1	0	1	pc7	1	1	0	2	1	1	3	2	1	4	1	1	1	0	1	pc7	1	3	3	1	1	0	4	1	1	5
pc8	0	3	0	0	2	1	0	3	5	3	1	pc8	3	1	1	1	1	1	1	1	0	1	pc8	1	1	0	2	2	1	3	2	1	4	1	1	1	0	1	pc8	1	2	2	1	1	0	4	1	1	5
pc9	0	3	0	0	1	2	1	4	1	3	0	pc9	3	1	1	1	1	3	3	1	0	0	pc9	1	1	0	2	2	1	3	2	1	1	1	1	1	0	0	pc9	1	2	2	1	1	0	4	1	1	5
pc10	1	3	0	0	1	3	1	3	5	3	1	pc10	1	1	1	1	1	4	4	0	0	0	pc10	1	1	0	3	2	0	3	2	1	0	0	0	0	0	1	pc10	1	2	2	1	4	0	4	2	0	5
pc11	0	3	0	0	1	2	0	5	5	3	0	pc11	3	1	1	1	0	4	4	1	0	1	pc11	0	0	0	2	2	1	3	1	1	4	1	1	1	0	0	pc11	1	2	3	1	1	0	4	3	1	1
pc12	1	3	0	0	1	2	0	4	1	3	1	pc12	2	1	1	1	1	2	2	1	0	1	pc12	1	1	0	2	2	1	3	1	1	4	0	0	1	0	0	pc12	1	2	2	1	1	0	4	3	0	2
pc13	0	3	0	0	1	3	0	4	1	3	1	pc13	3	1	1	1	1	3	3	1	0	1	pc13	1	1	0	2	2	1	3	1	1	3	1	1	1	0	0	pc13	1	2	2	1	1	0	4	1	1	5
pc14	0	3	0	0	1	2	0	5	5	3	0	pc14	1	1	1	1	1	3	3	1	0	1	pc14	1	1	0	2	2	1	3	1	1	1	1	1	1	0	0	pc14	1	2	2	1	1	0	4	3	1	5
pc15	1	3	0	0	1	2	1	4	1	3	0	pc15	3	1	1	1	1	3	3	1	0	1	pc15	1	1	0	2	2	1	3	1	1	1	1	1	1	0	0	pc15	1	2	3	1	1	0	4	1	1	1
pc16	0	3	0	0	1	2	0	4	1	3	1	pc16	2	1	1	1	1	4	4	1	0	1	pc16	1	1	0	3	2	1	3	1	1	4	1	1	1	0	0	pc16	1	2	3	1	1	0	4	3	0	2
pc17	0	3	1	1	1	2	1	5	5	3	1	pc17	1	1	1	1	1	4	4	1	0	1	pc17	1	1	1	2	1	1	3	2	1	4	1	1	1	0	1	pc17	1	2	2	1	1	0	4	2	0	5
pc18	0	3	0	0	1	3	1	5	5	3	1	pc18	3	1	1	1	1	4	4	1	0	1	pc18	1	1	1	2	3	1	3	2	1	3	1	1	1	0	0	pc18	1	3	2	1	1	0	4	2	1	5
pc19	0	3	0	0	1	3	1	5	5	3	1	pc19	2	1	1	1	1	4	4	1	0	1	pc19	1	1	1	2	3	1	3	2	1	3	1	1	1	0	0	pc19	1	3	2	1	1	0	4	2	1	5
pc20	0	3	0	0	1	3	1	5	5	3	1	pc20	1	1	1	1	1	4	4	1	0	1	pc20	1	1	1	2	3	1	3	2	1	3	1	1	1	0	0	pc20	1	3	2	1	1	0	4	2	1	5
pc21	1	3	0	0	1	2	1	4	1	3	1	pc21	2	1	1	1	1	4	4	1	0	1	pc21	1	1	1	1	3	1	3	2	1	4	1	1	1	0	0	pc21	1	2	2	1	1	0	4	1	0	5
pc22	0	3	0	0	1	2	0	4	1	3	1	pc22	2	1	1	1	1	4	4	1	0	1	pc22	1	1	0	2	3	1	2	2	1	4	1	1	1	0	0	pc22	1	2	3	1	1	0	4	3	1	1
pc23	0	2	0	0	1	3	0	5	5	3	1	pc23	1	1	1	1	1	2	4	0	0	1	pc23	1	1	0	4	1	0	3	2	0	0	1	0	0	0	1	pc23	1	3	3	0	4	1	4	3	0	5
pc24	0	3	0	0	1	2	0	4	1	3	1	pc24	2	1	1	1	1	3	3	1	0	1	pc24	1	1	0	2	1	1	2	2	1	4	1	1	0	0	0	pc24	1	2	3	1	1	0	4	2	3	3
pc25	0	3	0	0	1	2	0	4	1	3	1	pc25	2	1	1	1	1	4	4	1	0	1	pc25	1	1	0	2	1	1	2	2	1	1	1	1	1	0	0	pc25	1	2	3	1	1	0	4	3	3	1
pc26	1	3	0	0	1	2	1	4	1	3	0	pc26	1	1	1	1	1	4	4	1	0	1	pc26	1	1	0	2	1	1	2	2	1	4	1	1	1	0	0	pc26	1	2	3	1	4	0	4	1	0	5
pc27	0	3	0	0	1	1	1	4	1	3	1	pc27	1	1	1	1	1	4	4	1	0	1	pc27	1	1	0	3	1	1	2	2	1	4	0	0	1	0	1	pc27	2	2	3	1	4	0	4	1	0	4
pc28	0	3	0	0	1	2	1	3	4	3	0	pc28	2	1	1	1	1	3	3	1	0	1	pc28	1	1	0	2	1	1	3	1	1	4	1	1	1	0	0	pc28	1	2	3	1	1	0	4	3	1	2
pc29	0	3	0	0	1	3	1	5	5	3	1	pc29	2	1	1	1	1	3	3	1	0	1	pc29	1	1	0	2	1	1	2	1	1	4	0	0	0	0	0	pc29	3	1	2	1	1	0	4	2	1	2
pc30	0	3	0	0	1	2	1	4	1	3	1	pc30	1	1	1	1	1	3	4	1	0	1	pc30	1	1	0	2	1	1	3	2	1	4	1	1	0	0	0	pc30	3	3	2	1	1	0	4	2	1	2
pc31	0	3	0	0	1	0	1	4	1	3	1	pc31	2	1	1	1	1	4	4	1	0	1	pc31	1	1	0	2	1	1	3	1	1	4	1	1	0	0	0	pc31	3	3	2	1	1	0	4	2	1	2
kcw12/1	0	3	0	0	1	2	1	4	1	3	1	kcw12/1	1	1	1	1	1	3	3	1	0	1	kcw12/1	1	1	0	3	1	1	2	2	1	4	1	1	1	1	1	kcw12/1	2	x	3	1	2	1	3	2	1	1
kcw12/2	0	3	1	1	1	2	1	3	4	3	1	kcw12/2	2	1	1	1	1	1	1	1	0	1	kcw12/2	1	1	1	2	3	1	2	2	1	3	1	1	1	0	1	kcw12/2	1	1	4	0	1	0	2	2	1	5
kcw12/3	1	3	0	0	1	2	0	4	1	3	1	kcw12/3	2	1	1	1	1	4	4	1	0	0	kcw12/3	1	1	0	2	3	1	2	2	1	3	1	1	1	0	1	kcw12/3	1	1	4	1	1	0	2	2	1	1
kcw12/4	0	2	1	1	1	2	0	5	4	3	1	kcw12/4	2	1	1	1	1	4	2	1	0	0	kcw12/4	1	1	1	1	1	1	3	2	1	4	1	1	1	0	1	kcw12/4	1	1	4	1	1	1	2	2	1	1
kcw12/5	0	3	0	0	1	1	1	0	0	0	1	kcw12/5	1	1	1	1	0	2	4	1	0	0	kcw12/5	1	1	0	2	1	1	3	2	1	1	1	0	1	0	1	kcw12/5	2	1	3	1	1	1	3	2	1	1
kcw12/6	0	3	1	0	1	3	1	3	4	3	1	kcw12/6	1	1	1	1	1	4	4	0	0	0	kcw12/6	1	1	0	2	3	0	3	2	1	0	1	0	0	1	1	kcw12/6	1	2	3	0	3	1	2	1	0	1
kcw12/7	0	3	0	0	1	2	0	3	4	3	0	kcw12/7	1	1	1	1	1	3	3	1	0	0	kcw12/7	1	1	0	2	3	1	2	2	1	3	1	1	1	0	1	kcw12/7	1	1	4	0	1	0	2	2	1	1
kcw12/8	0	3	0	0	1	2	1	4	1	3	1	kcw12/8	1	1	1	1	1	4	4	1	0	0	kcw12/8	1	1	0	2	2	1	2	2	1	3	1	1	1	0	1	kcw12/8	1	1	4	0	2	0	2	2	1	1
kcw12/9	1	3	0	0	1	2	0	3	4	3	1	kcw12/9	1	1	1	1	1	4	4	1	0	1	kcw12/9	1	1	1	2	1	1	2	2	1	3	1	1	1	0	0	kcw12/9	1	1	4	0	2	0	2	2	1	1
kcw8/1	0	3	1	1	1	2	0	5	5	3	1	kcw8/1	2	1	1	1	1	1	1	1	0	0	kcw8/1	1	1	1	1	3	1	3	2	1	4	1	1	1	0	0	kcw8/1	1	2	2	1	1	0	2	3	1	1
kcw8/2	0	2	1	1	1	2	0	5	5	3	1	kcw8/2	1	1	1	1	1	3	3	1	0	0	kcw8/2	1	1	1	1	2	1	3	2	1	4	1	1	1	0	0	kcw8/2	4	2	5	1	1	0	2	3	1	2
g6/1	0	3	1	1	1	2	0	4	1	3	0	g6/1	2	1	1	1	1	3	3	1	0	1	g6/1	1	1	1	3	3	1	2	2	1	3	1	1	1	0	1	g6/1	4	2	4	1	3	0	3	1	1	3
g6/2	1	3	0	0	1	2	0	4	1	3	1	g6/2	1	1	1	1	1	3	3	1	0	1	g6/2	1	1	0	2	2	1	2	2	1	3	1	1	1	0	1	g6/2	1	2	3	1	1	0	2	1	1	1
g6/3	0	3	0	0	1	3	1	5	5	3	1	g6/3	1	1	1	1	1	4	4	0	0	0	g6/3	1	1	0	4	3	0	3	2	1	0	0	0	0	0	1	g6/3	1	2	2	0	3	1	2	3	0	2
g6/4	0	3	0	0	1	2	1	3	4	3	1	g6/4	2	1	1	1	1	4	4	1	0	1	g6/4	1	1	0	2	2	1	3	2	1	3	1	1	1	0	0	g6/4	1	1	3	1	1	0	2	1	1	1
g6/5	0	3	1	1	1	2	1	3	4	3	1	g6/5	3	1	1	1	1	4	4	1	0	1	g6/5	1	1	0	2	3	1	2	2	1	1	1	1	1	0	0	g6/5	1	2	4	1	1	0	2	2	1	5
g6/6	0	3	0	0	1	2	1	0	0	3	1	g6/6	2	1	1	1	1	4	4	1	0	1	g6/6	1	1	1	2	3	1	3	2	1	1	1	0	1	0	0	g6/6	1	3	3	1	1	0	2	3	1	2
g6/7	0	3	0	0	1	2	0	3	4	3	1	g6/7	2	1	1	1	1	4	4	1	0	1	g6/7	1	1	1	2	2	1	3	2	1	3	1	1	1	0	0	g6/7	4	1	3	1	1	0	2	3	1	4
g6/8	0	3	0	0	1	2	0	4	1	3	1	g6/8	1	1	1	1	1	3	3	1	0	1	g6/8	1	1	0	1	1	1	3	2	1	4	1	0	1	0	0	g6/8	1	2	3	1	1	0	2	1	0	3
g6/9	1	3	0	0	1	2	0	5	5	3	0	g6/9	2	1	1	1	1	3	3	1	0	0	g6/9	1	1	1	2	1	1	2	2	1	1	1	1	1	0	0	g6/9	1	2	3	1	1	0	2	1	0	5
g6/10	0	3	1	1	1	2	1	5	5	3	1	g6/10	1	1	1	1	1	3	3	1	0	1	g6/10	1	1	0	2	1	1	2	2	1	3	1	1	1	0	0	g6/10	1	2	3	1	1	0	2	1	0	4
Gw5/1	0	1	1	1	1	1	0	3	4	3	0	Gw5/1	1	1	1	0	0	4	4	4	0	1	Gw5/1	1	1	1	2	2	1	2	1	1	2	1	1	1	1	0	Gw5/1	3	1	3	1	2	1	1	1	1	1
Gw5/2	1	1	0	0	1	2	0	3	4	3	1	Gw5/2	1	1	1	1	1	3	3	2	0	1	Gw5/2	1	1	1	2	1	1	2	1	1	2	1	0	1	1	0	Gw5/2	1	1	3	1	2	0	3	3	1	1
Gw5/3	0	1	0	0	1	2	1	3	1	3	1	Gw5/3	2	1	1	1	0	3	3	0	0	1	Gw5/3	1	1	1	1	1	1	3	1	1	3	1	1	1	0	1	Gw5/3	1	2	3	0	2	0	3	3	1	1
Gw5/4	0	1	0	0	1	2	1	3	1	3	1	Gw5/4	2	1	1	1	0	3	3	2	0	1	Gw5/4	1	1	0	2	1	1	2	1	1	1	1	1	0	1	1	Gw5/4	1	2	3	0	2	0	3	3	1	1
Gw5/5	0	1	0	0	1	2	1	3	4	1	1	Gw5/5	3	1	1	1	1	3	3	2	0	1	Gw5/5	1	1	0	2	1	1	3	1	1	2	1	1	1	1	0	Gw5/5	1	2	4	0	2	0	3	3	0	1
Gw5/6	0	1	1	1	1	1	1	3	4	1	1	Gw5/6	2	1	0	1	1	3	3	0	0	1	Gw5/6	1	1	0	1	3	1	1	1	1	3	1	0	1	1	0	Gw5/6	2	1	4	1	2	0	3	3	0	1
Gw5/7	0	1	0	0	1	2	0	4	4	1	0	Gw5/7	3	1	1	1	1	3	3	0	0	1	Gw5/7	1	1	1	1	3	1	1	1	1	3	0	1	1	0	1	Gw5/7	2	1	4	1	2	1	2	3	1	1
Gw5/8	0	1	0	0	1	2	1	0	0	x	0	Gw5/8	2	1	1	1	1	3	3	0	0	1	Gw5/8	1	1	1	2	1	1	1	1	1	2	0	1	1	0	1	Gw5/8	2	1	4	1	2	1	2	3	0	1
kw8/1	0	2	0	0	1	3	1	3	4	1	2	kw8/1	2	1	1	1	1	4	4	1	0	1	kw8/1	1	1	1	2	1	1	2	1	1	2	1	1	1	1	0	kw8/1	1	3	4	1	2	0		2	1	2
kw8/2	0	2	0	0	2	1	0	1	1	1	0	kw8/2	3	1	1	1	1	3	3	0	0	1	kw8/2	1	1	1	2	2	1	2	1	1	2	1	0	1	1	0	kw8/2	1	1	4	1	5	0	2	3	1	2
kw8/3	0	2	0	0	2	2	0	3	4	2	1	kw8/3	3	1	1	1	1	3	3	0	0	1	kw8/3	1	1	1	1	2	1	2	1	1	3	1	1	1	0	1	kw8/3	2	2	4	0	5	1	2	4	1	1
kw8/4	1	3	0	0	2	2	1	1	0	4	1	kw8/4	1	1	1	1	1	2	4	0	0	0	kw8/4	1	1	0	1	2	0	3	1	0	0	1	1	0	0	1	kw8/4	3	2	4	0	5	1	3	2	0	1
kw8/5	0	2	0	0	1	1	1	3	4	1	1	kw8/5	3	1	1	0	1	3	3	0	0	1	kw8/5	1	1	1	1	2	1	3	1	1	2	1	1	1	1	0	kw8/5	3	2	4	0	2	0	3	2	0	1
kw8/6	0	2	0	0	1	1	1	3	4	2	1	kw8/6	3	1	1	1	1	2	2	0	0	1	kw8/6	1	1	1	2	3	1	3	1	1	3	1	0	1	1	0	kw8/6	3	2	3	1	2	0	3	2	0	1
kw8/7	0	2	0	0	1	2	0	1	1	2	2	kw8/7	2	1	1	1	1	3	3	1	0	1	kw8/7	1	1	0	2	3	1	1	1	1	3	1	1	1	0	1	kw8/7	2	2	3	1	2	0	2	2	1	1
kw8/8	0	2	0	0	1	2	1	1	1	2	1	kw8/8	2	1	1	1	1	4	4	1	0	1	kw8/8	1	1	0	2	1	1	1	1	1	2	1	0	1	1	1	kw8/8	2	2	3	1	1	0	3	4	1	2
kw8/9	0	1	0	0	2	1	1	1	0	2	0	kw8/9	1	1	0	0	1	3	3	0	0	1	kw8/9	1	1	1	2	1	1	2	1	1	2	1	1	1	1	0	kw8/9	1	3	3	1	1	0	3	3	1	2
kw8/10	1	2	0	0	2	1	1	1	4	1	1	kw8/10	1	1	1	1	1	4	4	0	0	1	kw8/10	1	1	1	2	2	1	2	1	1	2	1	0	1	1	0	kw8/10	1	3	5	1	2	1	3	2	1	2
kw8/11	0	2	0	0	1	0	0	3	4	2	1	kw8/11	3	1	1	1	1	3	3	0	0	1	kw8/11	1	1	1	1	2	1	2	1	1	3	1	1	1	0	1	kw8/11	1	3	5	1	1	1	3	2	2	3
kw8/12	0	1	0	0	1	1	0	0	x	x	0	kw8/12	1	1	1	1	0	1	1	3	0	1	kw8/12	1	1	1	1	2	1	2	1	1	1	1	1	0	1	1	kw8/12	1	3	5	1	1	0	2	2	2	3
kw8/13	0	2	1	1	1	1	1	1	4	4	1	kw8/13	3	1	1	1	1	0	0	0	1	1	kw8/13	1	1	1	1	2	1	3	1	1	2	1	1	1	1	0	kw8/13	3	1	4	1	1	0	2	3	1	4
kw8/14	0	2	1	1	1	1	1	3	4	2	1	kw8/14	2	1	0	1	1	3	3	0	0	1	kw8/14	1	1	1	2	3	1	3	1	1	3	1	0	1	1	0	kw8/14	3	1	4	0	2	0	2	4	1	4
kw8/15	0	2	0	0	1	1	0	0	0	x	1	kw8/15	1	1	1	1	1	3	3	0	0	1	kw8/15	1	1	0	2	3	1	1	1	1	3	1	1	1	0	1	kw8/15	2	1	4	0	2	0	2	4	0	5
kw8/16	0	2	1	1	2	1	0	3	4	2	0	kw8/16	3	1	1	1	0	0	0	3	0	1	kw8/16	1	1	0	2	1	1	1	1	1	3	1	1	2	1	0	kw8/16	2	2	4	1	2	0	2	4	0	5
kw8/17	0	3	0	1	1	3	1	1	4	4	1	kw8/17	1	1	1	1	1	2	4	0	0	0	kw8/17	1	1	0	3	1	0	3	1	0	0	0	0	0	1	1	kw8/17	1	2	4	0	3	1	2	2	0	3
kw8/18	0	1	1	1	1	2	1	1	4	4	1	kw8/18	3	1	1	1	1	3	3	2	1	1	kw8/18	1	1	1	2	2	1	2	1	1	2	1	1	0	1	1	kw8/18	1	2	2	0	2	0	2	2	1	5
kw4/01	1	2	0	0	1	2	0	1	1	x	1	kw4/01	2	1	1	1	1	3	3	1	0	1	kw4/01	1	1	0	2	1	1	3	1	1	2	1	1	1	0	0	kw4/01	2	1	3	1	2	0	3	2	0	3
kw4/02	0	2	0	0	1	2	1	1	1	x	1	kw4/02	2	1	1	1	1	3	3	1	0	1	kw4/02	1	1	0	3	1	1	3	1	1	3	1	1	1	0	1	kw4/02	2	2	3	1	2	0	3	2	0	5
kw4/03	0	2	0	0	1	2	0	1	1	x	1	kw4/03	2	1	1	1	1	3	3	1	0	1	kw4/03	1	1	0	2	3	1	3	1	1	3	1	1	1	0	0	kw4/03	2	1	3	1	2	0	3	2	0	5
kw4/04	0	2	0	0	1	2	0	3	1	2	1	kw4/04	2	1	1	1	1	2	2	1	0	1	kw4/04	1	1	0	2	3	1	3	1	1	2	1	1	1	0	0	kw4/04	2	1	3	1	5	1	3	4	0	5
kw4/05	0	3	1	0	1	3	1	1	1	4	1	kw4/05	1	1	1	1	1	3	4	0	0	0	kw4/05	1	1	0	3	1	0	3	1	0	2	0	1	0	0	1	kw4/05	2	1	3	0	4	1	3	4	1	5
kw4/06	0	2	0	0	1	2	0	1	1	x	1	kw4/06	3	1	1	1	1	3	4	1	0	1	kw4/06	1	1	0	3	3	1	3	1	1	3	1	1	1	0	0	kw4/06	2	2	4	0	2	0	3	4	0	5
kw4/07	0	2	0	0	1	1	0	3	4	2	1	kw4/07	2	1	1	1	1	3	3	1	0	1	kw4/07	1	1	0	2	3	1	3	1	1	1	1	1	0	0	1	kw4/07	2	1	3	1	5	0	3	4	1	5
kw4/08	1	2	0	0	1	1	1	3	4	2	1	kw4/08	3	1	1	1	1	3	3	1	0	1	kw4/08	1	1	0	1	3	1	3	1	1	3	1	1	1	0	0	kw4/08	1	2	4	1	5	0	2	3	1	1
kw4/09	0	2	0	0	2	2	0	3	4	2	0	kw4/09	3	1	1	1	1	3	3	3	0	1	kw4/09	1	1	0	2	3	1	3	1	1	1	1	1	1	0	1	kw4/09	1	2	4	1	5	0	2	2	1	1
kw4/10	0	3	1	0	1	3	1	3	4	4	1	kw4/10	1	1	1	1	1	2	4	0	0	0	kw4/10	1	1	0	2	3	1	3	1	1	0	0	1	0	1	0	kw4/10	1	3	3	0	6	0	3	2	0	5
kw4/11	0	1	1	1	1	1	1	1	x	x	1	kw4/11	3	1	1	1	0	3	3	0	0	1	kw4/11	1	1	1	2	3	1	3	1	1	2	0	1	1	0	0	kw4/11	1	3	5	1	2	0	3	2	1	1
kw4/12	0	2	0	0	1	1	0	3	4	2	0	kw4/12	3	1	1	1	1	3	3	0	0	1	kw4/12	1	1	0	2	3	1	3	1	1	2	1	1	0	0	0	kw4/12	1	2	3	1	5	0	2	2	1	1
kw4/13	1	2	0	0	1	3	0	3	4	2	1	kw4/13	2	1	1	1	1	4	4	1	0	1	kw4/13	1	1	0	2	3	1	3	1	1	2	1	1	1	0	1	kw4/13	2	2	4	1	5	0	3	2	1	1
kw4/14	0	2	0	0	1	2	0	3	4	2	0	kw4/14	2	1	1	1	1	4	4	1	0	1	kw4/14	1	1	0	3	3	1	3	1	1	3	1	1	1	0	1	kw4/14	2	2	3	1	2	0	x	2	1	1
kw4/15	1	2	0	0	1	2	0	1	1	x	0	kw4/15	2	1	1	1	1	3	3	1	0	1	kw4/15	1	1	0	2	3	1	3	1	1	2	1	1	1	0	1	kw4/15	2	1	3	1	2	0	3	2	1	2
kw7/1	0	2	0	0	1	1	1	3	0	x	1	kw7/1	3	1	1	0	0	2	2	0	0	1	kw7/1	1	1	1	2	3	1	3	1	1	2	1	1	0	1	0	kw7/1	3	3	3	1	1	0	3	2	0	1
kw7/2	0	2	0	0	1	1	1	3	0	x	1	kw7/2	2	1	1	1	1	3	3	0	0	1	kw7/2	1	1	0	2	1	1	2	1	1	2	0	1	1	0	0	kw7/2	3	3	3	1	1	0	3	2	1	1
kw7/3	0	2	0	0	1	1	0	3	4	2	0	kw7/3	3	1	1	1	1	3	3	0	0	1	kw7/3	1	1	0	2	1	1	2	1	1	2	1	1	1	0	0	kw7/3	1	3	3	1	1	0	3	3	2	1
kw7/4	0	2	0	0	1	2	0	3	4	3	0	kw7/4	2	1	1	0	1	4	4	1	0	1	kw7/4	1	1	0	2	1	1	2	1	1	2	1	1	1	0	0	kw7/4	1	1	3	1	1	0	3	2	0	1
kw7/5	0	2	0	0	1	2	0	3	4	3	0	kw7/5	1	1	1	1	1	3	3	1	0	1	kw7/5	1	1	0	2	1	1	2	1	1	2	1	1	1	0	0	kw7/5	1	1	3	1	1	0	3	2	1	1
kw7/6	1	3	0	0	1	3	1	3	4	3	1	kw7/6	1	1	1	1	1	4	4	0	0	0	kw7/6	1	1	0	4	2	0	3	1	1	2	0	1	0	0	1	kw7/6	1	2	3	0	5	1	3	2	0	5
kw7/7	0	2	0	0	1	1	0	1	0	x	1	kw7/7	3	1	1	0	0	2	2	1	0	1	kw7/7	1	1	0	2	3	1	3	1	1	2	1	0	0	1	0	kw7/7	3	3	3	1	5	0	3	2	0	0
kw7/8	1	2	0	0	1	0	0	3	4	3	1	kw7/8	3	1	1	0	0	0	0	0	0	1	kw7/8	1	1	0	2	3	1	1	1	1	2	1	1	0	1	0	kw7/8	3	3	3	1	5	0	3	2	1	0
kw7/9	0	2	1	1	1	1	1	1	0	3	1	kw7/9	3	1	1	1	2	3	3	0	0	1	kw7/9	1	1	0	2	1	1	3	1	1	2	1	1	1	0	1	kw7/9	1	3	5	1	5	0	3	3	1	1
kw7/10	0	2	1	1	1	1	1	3	4	2	1	kw7/10	3	1	1	1	1	2	2	0	0	1	kw7/10	1	1	0	2	1	1	3	1	1	2	1	1	1	0	1	kw7/10	1	3	5	1	5	0	3	3	1	1
kw7/11	0	2	0	0	1	1	1	1	4	2	1	kw7/11	2	1	1	0	1	2	2	2	0	1	kw7/11	1	1	0	2	1	1	2	1	1	2	1	1	1	0	0	kw7/11	1	1	5	1	5	0	2	3	1	1
kw7/12	0	2	0	0	1	2	1	1	1	x	1	kw7/12	2	1	1	1	1	4	4	1	0	1	kw7/12	1	1	0	2	2	1	2	1	1	2	1	1	1	0	0	kw7/12	1	1	3	1	5	0	3	3	1	1
kw7/13	0	2	0	0	1	2	1	1	4	2	1	kw7/13	2	1	1	1	1	4	4	1	0	1	kw7/13	1	1	0	2	3	1	3	1	1	3	1	1	1	0	0	kw7/13	1	2	3	1	1	0	2	3	0	1
kw7/14	0	2	0	0	1	2	1	3	4	3	1	kw7/14	1	1	1	1	1	4	4	1	0	1	kw7/14	1	1	0	2	3	1	3	1	1	2	1	1	1	0	0	kw7/14	1	2	4	0	1	0	2	3	1	1
kw7/15	0	2	0	0	1	2	1	1	1	x	1	kw7/15	3	1	1	1	0	4	4	1	0	1	kw7/15	1	1	0	2	3	1	3	1	1	0	0	1	1	0	0	kw7/15	1	2	4	1	1	0	2	3	0	1
kw7/16	0	2	0	0	1	1	1	3	4	2	1	kw7/16	2	1	1	0	1	1	1	0	0	1	kw7/16	1	1	0	2	3	1	3	1	1	3	0	1	1	0	0	kw7/16	1	2	5	1	3	0	2	3	1	1
kw7/17	1	2	0	0	1	2	0	3	4	3	0	kw7/17	2	1	1	1	1	4	4	1	0	1	kw7/17	1	1	0	2	1	1	2	1	1	2	1	1	1	0	0	kw7/17	1	2	3	0	1	1	3	2	0	1
kw7/18	0	2	0	0	1	3	1	3	4	3	1	kw7/18	2	1	1	0	1	3	4	1	0	1	kw7/18	1	1	0	2	1	1	2	1	1	2	0	1	1	0	1	kw7/18	2	2	3	1	5	0	3	1	1	2
kw7/19	0	3	0	0	2	3	0	1	0	4	1	kw7/19	1	1	1	1	1	4	4	0	0	1	kw7/19	1	1	0	3	3	0	3	2	1	2	0	1	0	0	1	kw7/19	4	3	5	0	5	1	3	3	0	5
kw7/20	0	2	0	0	2	1	1	1	1	3	1	kw7/20	3	1	1	1	1	2	2	0	0	1	kw7/20	1	1	0	2	3	1	3	1	1	2	1	1	1	0	1	kw7/20	4	3	5	1	5	0	3	3	1	1
kw7/21	1	2	0	0	1	1	1	1	0	x	1	kw7/21	3	1	1	0	1	1	1	0	0	1	kw7/21	1	1	0	2	3	1	3	1	1	3	1	1	1	0	1	kw7/21	3	4	5	1	5	0	3	3	1	2
kw7/22	0	2	0	0	1	1	1	1	0	x	1	kw7/22	2	1	1	1	1	2	2	0	0	1	kw7/22	1	1	1	5	3	1	3	1	1	3	0	1	1	0	1	kw7/22	3	3	5	1	5	0	3	3	1	2










[truncated: 10 more columns]
